# Supplementary material for: Identification of an immune gene signature for predicting the prognosis of patients with uterine corpus endometrial carcinoma
Source: Cancer Cell Int. 2020 Nov 9;20:541. doi: 10.1186/s12935-020-01560-w (PMC7650210; doi:10.1186/s12935-020-01560-w)
Supplement: Supplementary file 1 — Additional file 1: The differential expression of immune genes in all endometrial cancer samples is summarized. [file 12935_2020_1560_MOESM1_ESM.txt]

ID	TCGA-AJ-A2QL-11A-11R-A18M-07	TCGA-AX-A1CF-11A-11R-A137-07	TCGA-AJ-A3NE-11A-11R-A22K-07	TCGA-BK-A0CB-11A-33R-A104-07	TCGA-AX-A1CI-11A-11R-A137-07	TCGA-BG-A3EW-11A-22R-A22K-07	TCGA-AX-A2H8-11A-11R-A17B-07	TCGA-BG-A3PP-11A-11R-A22K-07	TCGA-AX-A05Y-11A-11R-A27V-07	TCGA-AX-A1CK-11A-11R-A137-07	TCGA-AX-A0J0-11A-11R-A27V-07	TCGA-BG-A2AD-11A-11R-A16F-07	TCGA-AJ-A3NH-11A-11R-A22K-07	TCGA-AX-A2HA-11A-11R-A18M-07	TCGA-AX-A0IZ-11A-11R-A27V-07	TCGA-AJ-A3NC-11A-11R-A22K-07	TCGA-DI-A2QY-11A-11R-A19W-07	TCGA-AX-A2HD-11A-11R-A32Y-07	TCGA-E6-A1M0-11A-11R-A144-07	TCGA-BK-A13C-11A-11R-A118-07	TCGA-AX-A2HC-11A-11R-A32Y-07	TCGA-BK-A4ZD-11A-12R-A27V-07	TCGA-DI-A2QU-11A-11R-A18M-07	TCGA-BK-A0C9-01A-11R-A00V-07	TCGA-A5-A2K3-01A-11R-A32Y-07	TCGA-AX-A1CC-01A-11R-A137-07	TCGA-BK-A0CA-01B-02R-A277-07	TCGA-A5-A0GA-01A-11R-A040-07	TCGA-D1-A179-01A-11R-A12I-07	TCGA-BS-A0UL-01A-11R-A109-07	TCGA-B5-A11N-01A-11R-A118-07	TCGA-FI-A3PV-01A-11R-A22K-07	TCGA-B5-A11J-01A-11R-A118-07	TCGA-BS-A0T9-01A-11R-A12I-07	TCGA-D1-A16I-01A-11R-A12I-07	TCGA-AJ-A3EM-01A-11R-A213-07	TCGA-D1-A1NX-01A-11R-A16F-07	TCGA-D1-A16B-01A-11R-A12I-07	TCGA-AX-A062-01A-11R-A00V-07	TCGA-AJ-A23M-01A-11R-A157-07	TCGA-B5-A121-01A-31R-A118-07	TCGA-AP-A0LN-01A-11R-A040-07	TCGA-B5-A0K9-01A-21R-A104-07	TCGA-AX-A05U-01A-11R-A00V-07	TCGA-AP-A051-01A-21R-A00V-07	TCGA-EO-A22Y-01A-11R-A180-07	TCGA-A5-A1OG-01A-11R-A14D-07	TCGA-D1-A162-01A-11R-A118-07	TCGA-EY-A1GK-01A-11R-A13S-07
CALR	428.187	235.6624	238.7768	160.2676	226.9367	190.8351	146.4084	217.7464	158.7629	214.2698	231.9129	223.7073	311.8652	242.9224	123.3521	169.7735	335.7229	268.081	185.8788	172.9441	232.4855	257.3428	206.3597	988.5348	659.2857	337.6712	93.34721	448.0577	474.8206	435.804	421.6135	703.8246	566.8829	613.0823	720.0399	686.5111	682.8654	585.2229	208.8819	504.88	740.8374	716.5841	511.8367	683.876	426.5118	615.6896	502.451	566.8371	455.4403
CD1A	0.1498073	0.1484693	0.1458313	0.1722175	0.05444662	0.01033598	0.2953518	0.0182609	0.2069336	0.7142865	0.400361	0.1311353	0.01102273	2.590121	0	0.04185659	0.0747695	0.00939824	0.05996131	0	0.0426091	0.04746178	0.05452407	0.3775259	0.1309316	0.8639861	0.5992335	0.159845	1.63063	0.4698744	0.4382301	0.03142534	0.2846168	1.030391	2.469284	0.009052026	0.9704249	0.3496797	0.3761755	5.22073	1.009579	0.2183152	5.140006	0.7288603	0.09802756	0.8962287	0.1649222	2.139235	0.08121824
CTSB	75.38499	94.15468	196.8569	111.8238	97.52753	63.08231	76.17373	55.94374	68.1013	232.135	146.4326	97.75002	67.74334	164.4025	89.41881	75.7835	128.3469	94.34324	64.97133	98.65149	85.0314	65.9369	78.13712	243.4977	451.2232	142.479	88.08834	182.7277	132.4441	157.1764	142.1509	122.8764	330.7295	520.7955	101.2571	47.6625	239.0116	470.1624	311.2909	118.0602	188.4444	326.9129	193.9135	241.0554	108.0991	223.2299	144.2996	332.2328	91.77434
CTSE	0	0.01664393	0.4914078	0	0.327563	0	0.03090265	0	0.2551779	0.2522333	0.9425196	0.9690229	0.1037978	0.1494509	0	0.006569181	0.117347	0.0221251	0	0	0.008359104	0.06703999	0.05704853	0.8332142	1.555858	0.1749655	1.077618	0.08362289	1.180072	4.13276	0.1203615	0.05754057	1.074852	0.7322926	0.5871843	0.0568268	0.4393365	2.671812	0.1475971	0.1713506	2.466413	0.9636602	20.16029	0.5916773	0.2461589	0.05985472	0.307369	0.7899817	0.01593349
PDIA3	155.4305	72.48207	96.7747	42.94533	81.10423	82.94229	44.81353	89.73829	77.94916	92.60051	133.5401	78.70338	137.8481	103.9195	67.7099	70.45826	144.2855	88.79287	57.29654	64.66454	88.11859	122.2946	67.1679	133.4376	156.9297	84.3872	82.37519	132.1176	59.22039	181.5152	182.0055	275.2092	243.6879	159.642	37.28576	137.0668	151.2961	233.0615	198.5804	112.3586	313.4472	214.1574	215.052	287.6472	219.7805	223.2646	207.0291	255.3676	117.2764
HLA-A	136.4319	255.3838	431.9479	219.2151	222.1061	226.0993	359.0228	159.7728	396.9521	337.3271	361.3801	479.3306	109.7296	744.072	408.7321	383.8363	400.2256	385.9857	146.4708	350.4508	504.8741	242.9365	268.0648	1956.993	1908.081	489.0828	89.08206	477.9093	201.761	1211.946	2394.822	399.4666	891.2857	880.2242	491.8275	63.08013	317.4569	804.2145	178.1317	186.4179	801.982	895.1262	197.1834	353.0271	179.1419	190.0102	1145.326	651.5368	223.1409
HLA-DMB	7.251253	8.996241	15.2416	2.826052	9.340443	4.626044	3.26263	1.845909	7.054731	27.6433	11.59895	9.196427	6.318141	28.83039	6.018186	7.157979	15.54824	8.704672	1.421931	5.172987	4.681271	6.167539	3.25703	14.64022	88.50739	20.99484	11.366	16.16997	20.4032	17.24293	97.83186	5.353357	18.67044	2.170947	6.098278	6.113764	13.60433	11.23694	6.732854	8.446541	14.66669	17.93984	53.80632	6.201524	21.71625	7.319594	8.771875	14.20293	8.191684
HLA-DOA	3.587111	13.16392	7.394623	2.21931	16.72548	8.099783	4.176426	1.917559	8.036094	133.7522	12.4176	17.52126	5.401601	81.11025	8.785483	14.05627	28.05956	7.51222	0.6787246	6.91799	7.379318	7.017151	1.870525	2.983132	24.6153	21.28741	4.643711	1.085607	0.2934304	5.574391	21.13169	1.149234	3.494289	4.001775	5.264384	0.6573414	10.73436	4.730557	0.4667501	16.74859	3.721914	6.301539	3.97311	1.982684	4.547697	1.195453	6.365124	2.936456	3.203545
HSPA1L	4.134776	4.543454	0.989473	1.781506	5.532553	2.299269	1.670936	4.490977	2.427488	2.810088	2.725662	1.58462	4.041323	1.694647	2.331295	3.248545	4.44565	2.864985	4.429721	2.14121	2.115113	2.40879	1.841816	1.360815	0.7397108	1.262938	1.028559	0.2926582	0.9105777	1.387213	0.9206967	0.7335874	0.6595189	0.3844248	1.459044	1.327517	1.845075	0.9097922	0.4648961	1.406527	2.244267	0.5845768	0.5114913	0.6212147	0.8561074	1.217578	1.324823	0.9849347	0.9033614
HSPA6	0.4193678	1.51874	10.32853	0.3383175	0.6257113	0.6670131	0.4003464	1.008932	0.5575084	1.199736	0.3166699	1.265521	1.46164	1.279542	0.1626925	0.5550279	0.8041847	1.104989	0.4593915	0.3282062	0.2919199	0.1678277	0.1124669	0.9594986	3.687323	0.3942074	0.8828858	4.097857	1.201252	0.3288394	2.673074	4.05595	0.9120703	0.635898	10.27499	0.2880766	0.5444177	0.748401	1.662724	0.8072221	0.2020716	0.5307334	2.033834	1.355301	16.39567	15.57588	1.421489	1.0568	4.343789
IFNG	0.08593216	0	0.2657163	0.131716	0	0.3023742	0	0.03142435	0.03391452	0.03072957	0.4170038	0.4513292	0.1707166	0.06554736	0	0.07202907	0.02144456	0.03234599	0	0	0.07332403	0.06533983	0	0.2436251	21.7911	0.6714552	0.1718655	0.764083	0.09353589	0.8422762	0.8672495	0	0.122446	0.2007342	0.04292199	0	0.160573	0.5067349	0	0.03416013	0	0	0.1256867	0.08650083	0.6747644	0	0.9223726	0	1.46753
LTA	0.0903846	0.07678057	0.279484	0.184721	0.02189985	0.1247221	0.04751928	0.05508759	0.1545776	0.06464354	0.4195402	0.105492	0.07980536	0.1378872	0.08327807	0.08081189	0.2706682	0.1134065	0.04823601	0.07466675	0.2185157	0.1259964	0.021931	1.281241	4.920333	1.580645	0.1205137	0.0857251	0.1749019	1.157599	0.6610034	0.07584055	0.1073253	0.04691886	0.4514592	0	0.3377857	0.3109112	0.05674034	0.2155805	0.114928	0	0.2643978	0.09098274	0.3785207	0.1725734	0.348264	0.2024603	0.5390235
MICB	0.4488865	0.301881	1.664352	0.9460677	0.4622449	0.7045905	0.7817499	0.3556634	1.424665	1.672115	1.010233	1.13788	0.4541461	1.654942	1.48204	0.9908194	0.8308197	0.6265851	0.6438162	1.421497	0.9176641	1.343938	2.518734	3.393685	6.445372	5.470032	3.347969	3.632141	5.048932	4.957136	2.396451	0.6042171	1.532435	1.223345	1.700281	14.16537	2.60025	0.7031218	1.937344	1.05579	0.784821	0.7972641	3.4811	0.3953749	2.276426	3.506841	3.783543	3.70778	3.498364
LGMN	14.48242	19.70246	24.50999	13.46519	17.97121	22.14762	15.82441	12.5505	14.53033	14.7353	22.30962	33.74942	15.18714	10.77048	20.36805	15.34568	20.21094	28.95948	14.2795	13.27232	17.2765	14.15018	13.29729	38.29375	74.10578	43.95853	21.93183	21.32936	16.4116	19.50222	49.15398	92.99274	30.83001	56.28989	27.72837	15.15313	21.29838	50.25955	16.2536	19.58166	31.7237	46.82685	21.79095	27.22447	32.21897	38.89678	19.52689	28.99796	19.25441
PSMC4	30.10171	32.38747	34.14494	25.53978	29.99219	26.42	24.03267	23.07395	27.14345	32.06599	27.92995	30.08255	29.72405	33.27922	23.23029	22.85354	37.02904	27.83567	22.21889	29.37679	33.84151	30.09819	30.48171	79.00097	111.34	43.51266	13.28606	118.6963	69.53968	40.86379	43.27136	156.5331	54.06062	60.15903	31.03448	63.73895	43.27787	50.30774	44.22103	159.4559	54.04309	67.88588	92.55247	43.21135	59.15211	52.49252	143.676	61.74913	59.06822
PSME2	28.00719	23.75452	22.33713	11.8016	18.71205	20.72677	14.7016	17.71094	18.74539	31.3368	24.33946	25.44356	30.81132	45.89161	13.05736	18.71701	40.56467	27.33732	12.70122	13.071	22.84452	21.82337	14.04868	47.0259	320.4232	34.70423	18.48166	66.02389	15.27716	74.93426	99.17409	59.53575	60.21569	37.17695	17.99553	72.05203	68.6543	51.08897	47.07781	18.2597	42.86861	45.35008	55.89019	27.73663	27.2463	46.13837	70.64083	37.39354	42.48707
TAP1	8.413468	12.45893	32.97144	12.05504	10.15398	10.95988	12.97253	6.89332	14.54077	16.38422	15.42149	19.74289	9.169798	36.27355	12.74438	20.75429	17.955	14.10493	6.369049	11.19047	16.27474	12.82939	12.34024	54.49007	106.7895	55.39242	12.03729	38.2263	12.78295	36.28495	130.9377	11.30404	39.50007	21.28242	21.35467	15.94764	22.05272	39.01335	9.149659	11.06976	18.95133	19.81585	21.6772	10.10314	16.56113	14.27428	51.06247	29.22931	12.80097
THBS1	7.097313	16.95132	447.3929	243.6408	11.86311	27.42684	155.9338	24.54556	77.24819	14.83167	159.4355	38.8694	6.233798	82.24277	173.8649	54.11796	5.826829	15.17734	26.98021	48.75525	124.0891	21.50365	218.2614	9.067094	3.53176	143.2412	22.5207	17.49116	5.212414	137.5579	36.93479	3.193402	5.439233	4.200381	14.39128	6.789111	7.495944	15.60193	11.19243	12.97096	8.318277	9.27494	13.42723	21.7147	15.18445	9.271892	2.727141	14.10745	20.63323
RFXANK	24.85959	29.85635	10.52373	9.854628	20.07626	16.77398	9.695186	14.84049	12.11346	26.42284	14.6897	17.16728	28.2819	20.63697	11.59698	10.87267	49.71362	33.2037	10.57785	10.55325	13.14832	10.57992	10.07524	48.09255	83.70347	24.10881	5.164309	46.6851	49.96147	29.34634	24.49536	53.59575	32.60745	35.73477	112.5993	156.0292	90.3581	31.77868	28.39005	43.86774	35.45964	44.2872	33.26402	31.42219	25.64423	48.52685	36.59783	37.0044	25.14735
PSMD14	5.60853	4.4121	5.126839	3.600196	4.397978	4.851795	2.787822	2.789321	4.638954	4.609291	5.378768	4.210251	6.34465	4.231407	4.37833	4.004783	5.425441	4.173629	2.204034	4.39172	6.279335	6.373536	4.532897	12.95824	9.768065	6.184663	11.43468	16.0936	11.36603	6.903251	7.552997	7.937529	10.56354	9.374713	6.757286	12.41702	12.14423	11.86621	10.63935	10.02612	10.90729	9.525668	18.04949	7.924433	14.16214	8.62131	14.11693	8.4001	9.763323
IFI30	0.1265603	0.1433485	0.4130866	0.1939905	0.1073278	0.05239231	0.1497116	0.03085438	0.04994908	0.3168081	0.1335131	0.378518	0.2979915	0.5792263	0.01943491	0.1060839	0.3053063	0.09527792	0.1013131	0.01742525	0.04499631	0.03207735	0.06141742	0.5182802	2.259681	0.2825471	0.4429642	0.6902062	0.137759	0.8766191	1.073655	0.6460202	0.4057597	0.3777621	0.8639412	0.4358983	0.5833441	0.4353508	0.1589004	0.3018648	0.1770197	0.2305465	0.8098583	0.1698638	0.6459625	0.3946859	0.9753076	0.159465	0.5489188
PROCR	4.464584	5.474545	20.22099	23.95146	4.317601	43.21594	30.61609	6.459592	55.28148	4.720226	30.61814	75.00184	6.495759	12.43747	38.20239	65.47315	3.487764	25.60248	5.221082	37.58751	84.40597	25.04709	32.89436	4.329225	7.270896	22.18791	1.12586	5.467932	2.225571	13.30312	8.415319	2.247704	5.227617	7.406167	2.986262	4.011364	6.122692	5.036524	8.335022	6.327479	3.198818	3.861329	7.097846	4.41597	3.017969	4.195453	2.468205	1.793587	5.335581
ADRM1	29.85553	37.33718	47.19996	33.83488	28.84081	38.56474	25.99155	26.22239	37.96199	29.35577	29.06264	40.99795	31.02059	29.55672	30.14188	30.78381	51.15369	36.78564	17.01535	32.15157	44.99831	29.19377	29.2731	129.0425	170.253	47.26236	6.034671	79.87454	49.33987	48.96697	37.41446	65.16025	45.18737	70.86375	117.5423	138.6574	72.73454	53.88281	43.06735	82.78673	50.06592	72.4195	66.69834	40.67744	53.10264	56.30411	88.88027	50.54691	50.64484
ULBP3	1.112334	1.349877	0.6005512	0.2029734	2.541136	0.0438547	0.4177175	0.4648768	0.2508576	1.932044	0.5587821	0.1854652	0.8418334	0.5656445	0.09760729	0.05327819	0.7137914	0.4186973	0.3392143	0.3938142	0.1581884	0.5235784	0.3855683	5.10577	0	4.552711	2.224685	8.063148	2.921198	0.789148	0.9761709	0.4222277	3.660553	0.8661232	2.169472	1.190616	1.544036	4.372896	1.396571	1.431821	7.273965	1.215759	4.454689	2.132753	2.038021	2.690153	1.137095	3.8709	1.464559
ULBP2	0.03879369	0	0.3598693	0.02973131	0.1409935	0.1927136	0.2141538	0.01418638	0.1531056	0.02774545	0.1964395	0	0.034253	0.2959106	0.2859481	0.2341239	0	0.02920491	0.03105483	0.09614244	0.1489581	0.1179895	0.2823881	0.1833058	0.2615582	1.515627	0.1551759	1.407363	3.378108	0.6692256	0.7149421	0.04882692	0.6080546	2.899857	1.550155	0.5766456	0.2319679	0.3717402	0.1461201	0.2775858	0.2367738	0.5088088	11.51836	0	1.797254	0.1036975	0.3843701	2.900199	0.2208366
ULBP1	0	0	0.05722514	0.07658982	0	0.02068512	0.1182159	0.04872674	0.04601452	0	0.07028348	0.01457986	0.0220595	0.02540951	0.06138511	0.02792216	0.03325204	0.01253896	0.02666644	0	0.02842415	0.01266453	0	0.4722078	0.1122986	0.3718435	0.7328627	1.516532	0.1208643	0.104483	1.432463	0.01397571	0.3085312	0.4798581	0.1663876	1.908174	0.04979706	0.04910909	0.5332545	0.09269549	0.01270719	0.07281806	4.506839	0.0670643	1.831013	0.08904389	0.04125679	0.6435782	0.08126994
RAET1L	0	0.03302819	0.1068656	0.02979758	0	0	0.09198475	0	0.01534468	0	0	0	0.01716467	0.05931403	0	0.02607174	0	0	0	0	0	0	0	0.1102286	0	1.041604	0.1555217	1.49347	0.1974955	0.1829229	0.3412074	0.01631192	0.3601058	1.937547	0.5049233	0.2960134	0.1162425	1.117706	0.5125601	0	0.05932539	0.08499047	1.450112	0	0.06105966	0.07423475	0.03210223	0.1632957	0
PDIA2	1.094144	0.1977578	0.04798969	0	0.5076518	0.04818554	0	0	0.1561909	0.04994922	0.01964686	0.2852931	0.2261033	0.2130872	0	0.03122114	0.5112354	0.9025655	0	0	0.0695241	0.0354021	0.05083739	0.1759996	0.5406338	0.1299302	2.351263	0.2815143	0.6588288	0.07301726	0.08171978	0.98645	3.051781	0.8519593	0.1627904	0.1434795	0.3132031	1.733138	0.3068976	0.4627117	15.84252	24.172	0.6639644	0.3515058	0.2741981	0.5067116	0.8457397	0.684418	0.09465827
PI3	0.6348853	0.8475137	0.6543898	0.3475523	0.9229819	0.5256483	0.07152598	0.1990027	2.756246	43.4613	0.7654443	1.508472	0.7207378	19.50948	0	2.250303	2.942402	0.4438184	0.1452096	0.3746278	0.1160858	0.1724088	0.8582738	7.799803	20.45166	3.239742	1.995368	116.5816	163.6174	53.19706	33.11166	4.261792	82.51767	2205.25	173.0552	4.735041	310.552	763.6818	44.7525	171.6921	4.705316	20.52012	284.7486	4.930097	7.121864	9.766874	40.81323	19.35119	3.024077
CAMP	0	0.05967241	0.07240324	0.1076712	0	0.08723847	0	0	0	0	0	0.1537245	0	0.2143267	0.06472215	0.02355206	0	0	0	0.0580296	0.02996935	0.02670601	0	0.265535	0.1578712	0	0	0.6495834	0	0.3855703	6.472865	0.6188894	0.2502336	1.750294	0.8420775	8.506037	1.102587	0	0	0.05584837	0	0	29.79533	0.07071007	0	0.05364831	0	0.1770169	10.11118
CXCL14	7.49881	5.087111	29.24162	3.249218	2.311293	99.21665	6.624175	38.7109	7.445878	1.478193	1.140493	76.49676	5.615064	4.972108	14.47761	2.141091	1.454756	30.91949	3.181745	1.422827	5.629838	0.5943609	9.161885	48.25393	31.06598	16.32707	0.423964	28.97041	2.461201	31.74813	14.1849	8.615582	53.89778	1564.185	8.073463	1.04712	24.22196	795.0786	2353.714	0.2317354	176.9277	183.6726	31.94466	87.59385	6.699745	31.32681	0.6125919	7.211533	9.589098
SLPI	2090.41	721.9616	238.5989	1.816952	703.8684	118.0627	7.755529	6.839383	68.33822	1226.289	257.4753	163.2939	972.2916	900.172	13.99616	17.13412	1866.973	420.8451	0.2811609	2.17611	2.622318	16.89155	30.04069	162.4742	2619.543	84.97852	300.9151	1994.846	1194.765	1948.025	3025.525	1333.412	3252.599	340.4869	802.4297	561.0419	2662.879	779.7237	444.007	1182.45	899.8755	310.1776	2660.71	66.90941	2479.999	651.9946	858.3922	1886.852	467.6421
CXCL10	2.759036	3.137622	48.54332	0.7844161	1.746736	1.03163	3.298832	0.7973928	2.897875	3.214532	14.55304	2.570965	9.135372	28.03788	0.7790323	6.057645	11.92701	6.884498	0.5343491	1.69105	4.632508	1.150448	1.068969	26.57834	69.30826	66.51347	30.48312	12.18712	9.203263	40.02376	332.069	1.923003	6.436067	1.871129	17.29296	1.532687	38.05122	17.51629	2.68185	9.764916	2.51235	1.313233	22.91088	6.629671	20.05737	3.704516	35.53035	10.20481	17.58789
CXCL9	0.2482938	1.038387	3.904446	1.273487	0.5275626	0.4823056	1.3556	0.6006638	1.281449	0.5190829	7.213265	1.956117	0.6576952	16.57922	1.566205	2.170872	4.108575	4.953435	0.3057881	0.3313405	7.887846	0.5300753	0.6812458	15.6129	181.9726	42.4693	9.645326	8.545705	1.233513	40.61636	102.8653	0.7372033	4.272784	0.7138517	1.717193	0.2908277	1.841573	4.603682	2.553875	1.776651	0.5828611	0.5427603	7.863834	0.5575515	41.4081	1.247176	8.294983	0.7219575	22.22665
CXCL5	0.06185897	0.03503227	0.8713779	0.04740844	0.02997639	0.04267971	0.01626103	0	4.500249	0.4866604	0.7134798	0.4331907	0.1547526	5.53635	0	0.629122	0.3190322	0.03104604	0.06602517	0.03406781	0.04398575	0.07839235	0.1500952	0.3897234	0.07723537	0.5984365	82.7885	1.188068	0.3291815	0.1616852	10.44113	1.427389	2.732456	2.151446	1.544887	0.2392189	2.804979	6.702781	1.553317	1.459033	5.757648	8.068201	12.55362	5.272052	0.4857347	0.4094435	1.617381	6.876201	0.03353693
CXCL11	0.6034167	1.00189	9.01834	0.3153108	0.2990569	0.2157339	0.1297814	0.09027089	0.3572223	0.5688835	4.502261	0.5041972	1.707345	8.577841	0.3032579	0.616143	4.27111	2.581068	0	0.1812665	1.591454	0.05213831	0.03993098	2.592028	12.36961	14.29798	8.036471	1.346228	0.1990334	5.828446	80.05849	0.4027538	1.328809	0.341711	0.4383981	0.2883744	7.298296	1.839802	1.291378	1.046718	0.6068415	0.1798698	2.427077	0.6350194	3.402892	0.4084779	4.484016	0.5299064	6.089325
CXCL1	0.3634214	1.852331	14.60886	0.3713661	2.876484	1.487744	0	0.3396303	3.426388	7.797628	3.884984	12.51289	0.820037	35.42137	0.07441049	2.409906	1.753391	1.413565	0.09697447	0.1000742	0.7580211	0.1535183	0.64666	5.189816	0.6050104	0.3605963	7.793426	67.21383	6.329262	3.292988	5.209258	3.032481	9.896584	6.508526	8.067744	0.819823	15.15125	34.91412	12.0916	5.618234	5.144784	2.603948	231.3128	3.292438	0.6658613	39.2741	8.301846	33.10507	3.119633
CXCL12	2.807381	10.66592	44.2654	98.70797	11.74315	51.04657	102.1813	4.056114	130.1093	3.116485	61.92489	100.3642	9.816295	10.45746	123.0087	94.36649	2.888315	37.85446	11.26429	186.203	93.68813	164.9464	60.24104	3.287836	9.470538	28.46332	7.182124	4.257389	1.793482	31.3862	8.139354	2.305056	1.564526	0.5967853	1.187181	3.515493	2.085478	2.424835	1.881311	2.827662	5.341423	2.513086	1.741335	1.300288	3.604188	3.094444	2.460182	3.356436	3.816736
CXCL13	0.03657071	0.1242654	0.3518126	0.08408289	0	0.4238981	0.4037644	0.1872285	5.152661	0	4.382664	1.600626	0.06458044	9.763396	0	0.1594002	1.040399	0.1927197	0.05855062	0.06042215	2.808449	0.9176342	0.0532413	1.244173	223.2557	17.92096	0.6582775	3.225744	0.3184534	16.57487	95.44756	0.4296041	8.754503	1.594651	0.2557323	0.07955156	0.2733444	1.401754	0.688735	2.093436	0.05580152	3.917164	1.511072	0.1104382	10.65378	0.1815457	12.28953	0.2764729	26.29042
CXCL3	0.4245103	1.141951	5.501809	0.1445968	0.4971434	1.025121	0.1673882	0.07761913	0.4188497	6.122842	0.7662895	2.281206	0.2707052	5.396802	0	0.4428084	1.518437	0.2041777	0.03775842	0.03896535	0.0704327	0.04483096	0.2231744	2.830509	0.2473481	0.3948847	8.112921	3.25456	0.4963008	9.560818	12.48026	1.385226	3.59574	1.138549	0.3769552	0.1710054	0.58171	3.633265	7.284141	0.3750071	0.6837258	2.062139	4.803352	3.632216	1.666689	6.62831	1.070991	4.298848	0.4602977
DEFB1	19.4879	13.02057	89.22362	0.08390698	13.13098	4.350973	0	0.4003646	1.123436	43.37961	2.91053	10.06285	30.45042	32.73638	0.1008745	1.688554	44.80747	12.98137	0	0.1808872	0	6.118638	6.455285	55.97414	347.6749	0.3666314	10.94834	237.5307	33.12931	24.72444	51.21095	9.416207	11.85626	3.49521	6.999696	0.5953885	7.119364	24.77528	67.01118	36.9937	5.846902	28.12064	88.15276	4.738906	44.10207	58.23787	9.582047	50.2128	30.27164
TMSB10	699.7386	519.3996	1382.767	486.1422	364.6015	1015.117	654.1706	3137.072	1067.676	734.9138	1097.831	1326.271	623.6588	1098.559	1212.644	963.2767	1325.511	1526.213	2134.43	871.091	1472.153	777.9087	717.5679	6168.127	11246.37	1479.377	704.7026	3437.262	2293.77	3686.842	3086.336	4039.918	2536.194	4609.734	1156.356	4559.269	4184.974	2767.537	3570.938	1455.827	2387.59	3876.934	3838.694	1930.537	1385.734	3204.329	3422.968	2927.983	5207.393
LCN2	18.20837	79.20281	40.80974	0.1756901	52.82281	1.95222	0.2840897	4.179576	27.15516	706.9745	19.02903	50.59731	44.11091	277.2801	0.03017397	4.787346	157.5014	42.70108	0.02621588	0.02705385	0.1397194	0.3735165	4.171763	57.56443	9.224629	24.60224	40.54338	279.8249	61.97765	505.5249	558.1307	58.5718	222.6589	54.59555	169.465	6.530148	527.3506	129.1231	82.39891	45.40843	257.0454	147.6139	388.7751	18.79038	14.45204	28.60037	54.72856	112.6214	8.22937
S100A9	2.811635	13.17499	33.18691	30.65411	3.098582	47.94664	2.861039	4.444394	6.76533	64.47841	8.726066	87.05472	5.565697	17.01891	2.172735	27.55101	9.279884	12.39278	1.161677	10.04003	3.753441	3.724031	2.442779	67.54115	391.5711	8.605566	18.8653	2201.696	64.03853	10.4545	9.153465	23.78232	69.40014	497.0393	81.81615	0.9864669	81.9597	580.4998	13.66488	166.2839	6.988778	23.19665	640.2034	8.490723	10.25548	9.662971	38.71641	91.42292	12.39134
S100A8	0.6762673	3.225929	10.95609	6.817484	0.3781316	17.85252	0.2461461	0.4755822	1.745115	1.488215	0.790249	21.2884	1.699473	0.9523263	0.4313738	7.744085	2.362696	1.683985	0.3331449	2.406555	0.9099541	0.9097564	0.3786695	6.243438	77.55199	0.871023	3.173277	445.4183	10.381	2.896158	1.963062	0.8729955	4.484554	196.0895	2.494424	0.1320192	23.91261	107.7881	6.17212	52.93937	0.3968786	2.558585	86.18716	1.570944	1.143746	1.052835	12.24129	7.166309	2.792099
LCN6	0.1556594	0.1851229	5.016469	2.14734	0.06788823	1.533636	6.407852	0.5236893	7.556321	0.04453137	2.574825	1.71685	0.3848318	1.472301	3.987092	8.611352	0.09322836	0.6327962	0.3987433	2.288907	2.88221	3.432382	2.152852	0.02942052	0.02332223	0.6950221	0	0.1328714	0	0.5370526	0.02732095	0.02612235	0	0	0.2176995	0.07900734	0.04653848	0	0	0.02475136	0.04750266	0	0.01138358	0	0	0.4398619	0	0.07845186	0.1265864
PENK	0.6816124	0.06433567	0.3226537	0	0.04404057	0.3699534	0.05972575	14.82804	0.01793396	0.01083317	0.03834976	0.4839542	0.5015264	0.1617531	0.06978003	0.02539259	0.1814378	0.347792	18.41836	0.02502579	0.0840096	36.74565	0.1323096	0	0	0.01690785	0	0.01077457	0	0.2256666	0	0.7053829	0	0.3774151	0.0151314	0.0219659	0.02264289	0	0.1141048	0.02408511	0	0	0.01107716	0	0.3687085	0	0.1125576	0	0.0123179
MMP12	0.02792566	0	0.7195893	0.0428042	0.02029885	0.02312083	0.132136	0	0.7825134	0.6391225	2.521759	0.08555747	0.1356137	0.4686252	0.02572999	0.1966232	1.449534	0.03153475	0.08941936	0.0230694	0.4765671	0.0424674	0.08131089	0.7389354	74.97842	1.059853	50.04314	0.4171551	4.822938	0.9853823	0.9557813	1.195035	4.436772	0.9350099	4.045065	0.1822384	1.523713	8.583701	5.4696	6.216633	0.5326306	0.4273107	13.83618	1.20875	2.499797	1.066382	1.821536	3.98776	3.065837
PTGDS	48.65751	127.909	47.93695	187.8207	116.1837	172.3754	88.77148	32.22299	30.91143	41.78846	14.66323	381.9772	140.4096	153.6974	72.24589	53.00778	108.0806	193.16	39.23282	122.3696	140.5541	119.2253	98.07082	108.021	133.5069	57.50769	6.580145	5.353799	331.7033	89.35359	67.53786	24.2456	32.3459	13.24601	110.6257	3.015901	267.0322	14.27509	3.688671	113.1683	85.87949	1.659673	182.9408	53.01129	22.04998	19.46296	22.13175	14.6962	32.0172
TMSB15A	0.3819904	0.4542944	3.701021	0.5269603	0.1665987	1.201811	1.08448	1.508644	1.447284	0.4371225	8.027276	0.936261	0.7420151	0.4661996	7.039124	2.740806	0.3431756	1.409105	0.9785219	0.9466872	0.6844825	2.323618	2.724983	1.299571	0.2861655	9.892447	2.826749	2.173788	1.441408	1.737278	0	5.096319	0.8164556	4.937474	1.755353	3.711516	8.05153	1.63311	3.740887	4.859216	2.273158	2.421546	0.3631611	1.845688	15.89735	10.38584	13.87754	1.540176	1.925999
S100P	0.1226547	0.1389248	2.598692	0.5326782	0.08915634	0.7785579	0.06448514	0.05980446	1.904036	0.0292411	0.1035144	0.5189404	0.07219891	0.2494896	0.03767031	0.5483213	0.2244643	0.3385716	0	0	0.1395448	0.01554373	0.02976106	6.993372	57.36746	0.1369139	1.512752	28.15226	0.05933683	2.949441	19.37525	0.9605679	11.4476	14.86703	2.164676	0.1482269	0.2444724	33.21083	9.162812	3.673121	0.5926514	0.2681184	56.07685	0.7407985	1.958346	15.81546	0.9789677	5.769644	0.4322333
S100A7	0	0.1658804	0.1677252	0	0.07097022	0.04041832	0	0.03570416	0.3082678	0	0.04119976	0.04273313	0	0.148949	0.2698769	0.4255628	0.09746074	0.07350265	0.07815853	0.1613136	0.249931	0.2227162	0.1421424	0.1845369	0.07314305	0.2179724	0.2929089	26.1833	3.471647	0.6124731	0	0.1638495	0.2782448	205.4937	0.6827479	0	1.240606	56.27948	0.3677537	16.99989	0	0.3201414	34.41587	0	0	0.07456714	0.1612299	0.3280537	0.07939992
S100A2	1.135489	0.9929535	2.639076	0.5630924	0.922477	0.483885	0.4477335	0.2564684	2.741558	2.603522	4.15731	1.388622	1.872472	2.139847	0.2769381	0.481487	3.433703	1.395378	0.213876	0.1379453	0.484444	0.2793309	0.4862049	16.72726	18.7642	1.565729	3.64027	45.49332	31.79575	3.875739	3.575644	12.14787	13.82417	164.7124	39.73469	7.470562	37.04374	57.35813	7.044348	36.82767	12.8925	5.767311	177.2412	0.5378839	1.048964	6.299996	28.40198	14.9523	8.527967
S100A11	482.6151	359.5702	290.1413	132.8857	443.9496	226.3592	109.7916	78.71674	180.965	664.9633	258.3394	230.3632	387.7676	527.2743	127.9904	198.3762	509.7908	287.775	70.23233	183.1004	226.8834	110.6275	168.9028	1139.813	2742.943	296.722	103.8196	2344.315	1478.534	1622.539	968.3741	1847.616	1552.693	2226.575	613.8936	715.1165	961.8408	1768.729	1430.685	880.9066	1010.421	713.8888	1433.777	263.6274	574.8811	1179.585	1424.456	2270.492	985.977
S100A3	0.1643959	0.6051595	3.501891	0.6299613	0.8364825	1.043512	1.25324	0.100196	1.686919	0.3135381	1.133058	1.846787	0.556423	0.9195849	0.8583309	1.671949	0.3555531	1.485138	0.2632019	1.312806	2.337923	1.37501	0.47867	1.294657	4.515722	2.874953	0.3835931	1.442269	1.153185	1.589865	0.9618118	0.5057889	0.8979586	133.6824	5.364754	0.5364108	2.989987	344.9551	25.18131	2.70119	0.3344585	4.432142	3.085772	0.6067739	0.5163538	0.4812899	2.624248	0.6904585	0.4010735
COLEC12	0.6274218	2.174344	11.09183	3.267617	1.544405	8.5919	10.908	0.8682239	11.40751	0.4487354	6.642972	20.50212	1.709167	2.523448	11.50269	12.66727	0.3878778	4.873686	1.963376	6.855873	9.10121	15.62946	2.761048	0.1414951	1.025517	4.735406	0.9910484	0.537598	0.2793843	6.244806	0.4505053	1.142661	0.3301788	11.342	0.6196555	0.6255419	0.3037587	0.5097811	4.10882	0.6462128	0.6799385	0.1870254	1.136677	1.406687	0.996537	0.8739594	0.3649858	0.7246678	0.4986402
DEFB124	2.799691	1.097678	0.1973129	0.3851204	2.295969	0.2674595	0.4528998	0	0.08499566	1.848327	0.878476	0.3141969	6.433527	0.8761228	0.06614266	0.4091726	3.009652	1.297034	0.05746635	0.1186064	0.4287796	1.992327	0.9928517	0	0.2151148	0.3205301	0.5025122	0	0.3646488	0.1125808	0	1.807065	0	0	1.577692	0	0.751191	0.1058304	0.1351961	0.456593	0.6024497	0	0.02624937	0	0.05636921	0.3289546	0.533452	0.3015034	0.1751373
S100A14	16.92514	22.59351	18.16318	0.09422287	13.28571	6.124341	0.1615916	0.2997248	0.6792997	21.2496	6.346505	4.286832	32.80103	10.50318	0.1510352	0.8656349	44.63015	42.59056	0.03280577	0	0.2447771	2.227976	1.014253	30.28544	10.3461	4.803245	9.220781	11.60219	8.743005	54.14656	58.37019	44.04922	10.45259	55.58717	25.91433	30.30933	32.92816	4.229073	8.489724	33.29866	11.09924	8.062448	316.812	1.278817	1.834228	33.23884	19.89605	2.512937	1.566361
SLC22A17	2.75242	14.71473	9.078331	18.32871	12.63555	16.06839	18.09805	16.30573	10.6939	4.287055	14.21617	21.05778	8.549107	15.00437	11.01192	14.69573	4.957694	17.64503	20.28058	13.5416	11.29406	10.05496	19.67931	3.317869	1.493773	24.74308	0.7217509	1.757755	2.583191	8.556298	5.120839	2.992112	0.8192547	21.7271	7.46668	1.268418	4.644862	5.049581	2.050411	3.637455	2.865189	5.455125	7.75183	2.315019	1.440854	5.08709	4.747199	3.822538	2.019483
WFDC2	883.8998	347.7986	218.9622	0.6674916	313.3486	64.47535	7.286541	6.591473	33.91013	1516.021	264.9649	79.4381	412.4052	1227.012	0.8722504	9.636489	1273.693	135.4678	2.121931	2.002063	1.357078	71.49307	111.5536	1986.252	98.29536	292.8862	179.8712	464.8956	2794.419	2054.339	1876.872	1242.348	1360.787	807.7567	2499.858	791.1569	1794.902	1391.219	552.053	4415.494	2656.32	2768.875	1101.374	2007.749	774.823	1759.141	3306.504	2786.224	1085.331
IL6	0.1517623	2.256102	21.23898	6.145041	1.323771	49.66332	0.7180946	0.3792337	0.608937	0.8321489	2.892466	34.51796	1.987651	42.1371	1.188554	1.628268	0.5175924	3.151413	0.0607438	0.2716369	0.5179816	0.0673136	1.638656	0.334646	3.638133	0.508216	1.416458	1.223478	0.2569637	0.6545085	3.396209	1.941961	0.1441655	0.2363405	0.3537485	0.1467225	0.2457722	0.4288204	0.4763556	0.3217557	0.1736751	0.1935187	0.2219715	1.85866	0.2979204	0.4539622	0.6474132	0.1487261	0.5142383
PF4V1	0	0.08516465	0	0.07683436	0.07287364	0	0	0	0.03956694	0	0.08460946	0	0.04425987	0.1529438	0	0.03361357	0	0.07547399	0	0.08282002	0.1283171	0	0	4.926641	0.1502095	0.1119092	0.2005098	0.2139432	0.07275013	0.1572249	0.08798183	0.210305	0.3571341	0.07806328	1.50227	0.2544278	0.4496045	0.2955953	0.1888084	0.07970696	0.4589194	0.3287275	2.602761	0.1009176	0.157445	0	0	0.168426	0.9783531
MMP9	1.74741	0.6280164	1.316183	0.4464024	0.2768325	0.825392	1.219034	0.2621565	1.379287	0.2723829	2.401156	2.098314	0.7022086	6.288506	0.1651301	0.5558326	7.234291	1.787725	0.1793363	0.3146168	4.07165	0.749506	0.06522971	48.20679	46.00172	27.7829	3.22601	3.458077	7.916996	35.46707	37.59054	1.156065	29.54374	2.267712	73.85301	4.978801	24.07886	3.946691	5.147292	23.24366	2.290275	1.983341	54.54029	17.13872	6.77263	10.45396	7.454397	24.85877	9.163893
TLR4	1.802172	1.311011	10.11554	2.251089	1.194179	3.210888	6.980492	1.958892	7.419073	1.246196	5.550178	4.532183	1.072544	3.25058	6.082293	9.460838	0.7305105	1.892665	1.960744	5.560287	2.994797	5.651578	3.123778	0.7809816	3.513204	4.212309	5.715216	0.3966254	0.1734044	2.623287	7.575778	0.5221613	0.7022823	2.194059	0.149198	0.2887831	0.3497779	1.70271	3.919067	1.021177	0.9799186	2.100329	0.8337323	4.199487	5.941932	0.4258385	0.4521553	1.75636	1.012138
A2M	28.54361	51.05749	241.2335	328.481	48.3783	179.9583	389.1153	17.17093	477.0272	70.18451	295.1743	305.6936	43.10221	116.6661	298.2054	328.1985	24.56475	199.5821	32.16125	469.5662	367.9191	268.069	335.472	38.8582	60.17647	302.478	45.09463	51.99062	17.42926	165.9876	116.2191	23.39342	35.44509	22.72984	43.34471	34.29355	37.60219	96.48028	28.37556	65.85825	51.50227	41.94026	22.95456	51.30097	47.04085	89.33947	21.65895	50.53516	75.94374
NOD2	0.9652453	0.4950723	0.347276	0.3070701	0.469957	0.1734042	0.3159738	0.1265395	0.2048503	0.5079923	0.2958755	0.3746417	0.6070387	0.9863241	0.09229128	0.2411965	1.027145	0.294778	0.1166326	0.2858566	0.1631705	0.3392737	0.2518841	1.153139	1.152878	1.351907	1.047208	0.5700189	0.2180605	0.6426332	0.9190098	0.2139424	1.959285	0.7586822	0.5730948	0.09904149	0.3539256	0.9464246	0.6345302	0.5429837	0.6460965	0.4876859	1.578278	0.2749905	0.6864351	0.4868208	0.6691587	0.7190123	0.3628605
PLAU	1.809469	3.722244	11.53776	8.347806	3.417156	10.63383	10.88422	0.5643919	9.766866	4.110804	14.30534	12.39973	2.341692	10.63587	7.420668	5.864622	2.611948	7.078181	0.4686332	9.584326	12.23832	7.668382	23.05019	12.65736	23.42978	17.6834	7.894309	35.77494	28.60397	12.11596	9.481101	2.575159	9.112659	33.13794	5.794992	4.772204	12.26506	58.77813	15.33495	11.79101	8.269416	17.4892	21.39317	12.10724	7.438557	8.278115	11.77645	10.04356	4.760765
MUC5AC	0	0	0.02370147	0.004597379	0	0	0	0	0.07812703	0.02788698	0.00126565	0.01312755	0.002648286	0.06863539	0	0.00703943	0.007484949	0	0	0	0.005118562	0	0.04584922	0.1360547	0.06516137	0.00334804	0.3659235	0.2432243	0.1501785	0.7502515	0.03158632	0.05788449	3.006632	0.01868365	0.4464447	0.03588437	0.09415719	0.002210866	0	2.97125	0.7230979	0.2491456	19.34088	0.0060384	0.07536571	0.05955798	0.4383368	2.139005	0.01951323
SFTPA2	0.01949076	0.0662286	0.006696513	0.01493763	0.05667045	0.02420583	0.04611228	0.04989274	0.03076938	0.01393989	0.04934764	0.05971497	0.02581413	0.02973433	0.01795829	0.03920957	0	0.02200973	0.1248208	0.04830397	0.0914707	0.09633062	0	0.2210319	0.01460137	0.02175665	0.05847269	0.05545791	0.08486161	0.01528331	0.6499842	0.03270888	0.041659	1.608714	0.05841227	0.02119894	0.04370457	0.4022739	0	0.06198441	0.1635702	0.2556361	0.2351885	0	0.107133	0.08931394	0.01609296	0.01637214	0.01585041
RBP5	2.599432	2.532917	14.32895	3.66212	3.028754	8.054849	17.51509	1.355976	34.76018	2.43327	19.58279	9.854653	3.729662	5.540164	9.580202	22.99345	1.373705	7.180173	1.683063	6.821127	12.77003	11.01618	14.9427	3.431928	8.648511	10.96645	4.243221	1.60434	2.635266	9.112383	4.126341	3.544368	1.743044	1.398981	3.055017	2.64708	4.885877	2.535988	0.7919195	3.19119	2.916434	2.799347	2.278404	3.347753	1.080609	2.890307	2.272529	2.055068	3.792637
FABP5	1.058244	1.669506	5.427803	0.965516	1.648341	2.294718	1.132604	0.4883407	2.694858	0.9731079	6.070983	6.396185	2.013366	1.306908	1.996508	7.932575	1.823459	5.889696	0.2016994	1.373768	10.20148	4.387269	3.007916	5.333712	15.25151	7.706379	4.963704	30.4333	4.040732	3.73411	7.208495	3.773825	2.351617	30.5863	5.461983	18.82689	7.551926	21.43273	30.55914	4.427133	2.960328	3.580075	5.795096	5.427687	48.25527	2.443878	15.6445	6.434085	21.26893
OASL	0.1636791	0.7331376	1.324099	0.6272148	0.4218258	0.2525542	0.5632595	0.2775117	0.7928014	1.074862	0.6530109	0.5926503	0.387579	1.089611	0.4798493	0.4090973	0.6683972	0.5040898	0.1429388	0.2827231	1.015737	0.3281111	0.2707858	0.7452836	16.38637	4.451422	0.7588814	2.40271	0.2807406	5.553879	3.747771	1.273526	6.010942	2.143466	1.05539	2.643387	6.851067	0.943266	0.6445361	1.656237	0.8060122	0.4065865	2.214463	0.1497839	0.9464161	0.2556951	5.209233	0.8624351	2.311244
CRABP1	0.1581048	0.04476933	0.03621377	0	0.191541	0.6326912	0.08312284	0.520353	0	0.1130774	0	2.214377	0.09306606	0.08039948	0	0.03533994	0.131518	4.225403	0.04218829	0	0	0.4207609	0.07672538	0.4980453	1.539761	1.294225	0.05270197	0.1874427	1.338515	0.5785496	0.09250053	0.795982	1.727191	196.3586	4.053858	137.76	4.214872	0.6215539	12.30734	10.18178	0.5226967	0.0576018	0.4239552	3.183021	0.744891	9.498938	2.045168	0.1328072	4.20012
RBP7	3.525314	2.99471	7.141937	11.50588	2.827599	13.46151	4.93712	6.445824	19.33459	2.434381	23.08335	17.21197	4.159194	3.338119	33.32138	11.86055	2.305552	19.08098	3.941151	15.11364	12.34347	10.25995	16.41455	4.135684	14.06997	4.342233	1.215634	0.7350106	1.367297	5.480959	0.533409	5.788589	2.511636	4.969394	0.3035945	4.25296	1.680925	0.5376333	1.831507	3.624306	3.431502	1.660818	4.311666	2.753258	0.6681814	1.624715	1.204449	1.072175	0.8897218
LCN15	0.03625402	0	0.0186839	0.02778492	0	0.01500812	0.05718115	0.006628829	0.00715412	0.0388936	0.01529828	0.007933827	0	0	0	0.01823306	0	0.03411623	0.0145109	0	0.01546738	0	0	0.0342611	0	0.3642185	0.01812714	0	0.03946197	0.04264188	0.01590804	0.00760507	0	0.7057332	0.1267589	0.05257512	0.06774435	0.427574	0	0	0.2627619	0.891561	2.193955	0.1642227	0.1138709	0.02768825	0	0.06090639	0.01474138
CETP	0.1756973	0.1705744	1.310782	0.1154174	0.1277124	0.1558577	0.336498	0.1009648	0.7924775	0.1077082	0.7837636	0.7360346	0.2437795	0.2680368	0.5087751	0.7405625	0.1002186	0.7369302	0.1205553	0.3317567	0.792427	0.7729373	0.602929	1.043674	1.93673	0.9245794	0.5019958	0.4820649	0.3096329	1.102158	1.079328	1.12675	0.268236	0.4690536	0.4513293	0.5823861	0.5815747	0.9805684	0.8035902	0.6585286	1.206397	0.4115006	0.3212244	0.9095655	0.3153431	0.7476027	0.8496853	1.01201	0.5511154
C8G	0.9199105	0.8682802	0.4916444	0.4700102	0.6315241	0.4019728	0.3627289	0.2242667	0.3428878	0.8406817	0.129393	0.2684175	0.6994269	0.7016896	0.1883516	0.5997264	1.249858	0.6155847	0.1227333	0.3799692	0.348862	0.3885933	0.6324225	0.8210451	0.9954312	0.2281899	0.2555325	0.7634264	1.038394	0.8415524	0.08970023	0.3001775	0.618986	0.5969097	1.582664	0.4446808	1.184163	0.4897241	0	0.2844231	0.6628338	0.055858	0.878303	0.05144434	1.043381	0.4878905	0.8861345	0.6439334	0.7065352
PI15	0.7678776	2.441474	9.892091	15.61481	1.334272	7.662401	17.51516	1.992368	5.059582	2.897632	6.187333	16.50655	1.530342	21.9562	9.251441	6.39228	0.7738023	4.886139	2.113382	7.823575	8.745535	17.98868	6.856522	0.01382222	0	1.934703	2.011122	0.2184876	0.1273636	0.9289803	0.1091044	0.3129535	0.05731314	0.5068005	0.1168898	0.4480778	0.2022466	0.1293746	0.2065916	0.5174715	0.3682386	0	0.04011136	0.1472303	0.4881104	0.7149109	0.3139882	0.4668667	0.2735725
APOD	11.17161	13.27406	63.45835	75.03048	13.67848	277.0397	144.813	21.8813	147.8022	25.48621	29.37038	341.802	20.19072	81.54462	341.257	140.7057	4.042159	128.7813	29.25071	189.1624	25.28448	27.92863	31.00243	7.113365	0.695941	20.95234	0.5478654	0.5083221	0.5704114	25.71969	11.87358	3.327853	6.347072	4.562705	1.879854	1.830808	1.95845	18.6994	2.467314	1.818059	28.91317	22.72843	1.106166	188.5606	14.36483	4.648075	1.534069	4.021756	3.990451
ORM2	0.1377176	0.175484	0.5914519	0.05277307	0.150158	0.02850555	0	0.07554248	0.1902337	0.295489	0.7264168	0.09041431	0.5471917	0.7353379	2.157121	0.2077849	0.1374709	0.07775807	0.05512233	0.1706528	0.02937785	1.832524	0.3508672	3.839339	0.515851	0.9992314	0.7574521	14.93943	0.1499036	0.2699717	0.3021481	8.175661	3.581304	0.697023	0.2063644	0.2746099	0.2058715	0.913623	0	0.1094922	0.262671	3.160975	16.36614	0.06931448	2.595357	2.235052	0	13.2456	0.2799892
ORM1	0	0	1.436815	0	0	0.1923571	0.04580521	0.08496083	0.04584672	0.1246236	0.3676427	0	0	0.08860897	6.368415	0.09737116	0.05797887	0	0	0.1919292	0	1.766569	0.295959	4.22653	0.4786364	0	0.4646664	8.26329	0.04214825	0.1366338	0.2548641	9.065007	4.593355	0.09045291	0.2320931	0.02105777	0.1302406	0.34251	0	0.09235745	0.3988167	2.666305	25.59227	0.2923363	1.733119	3.105171	0.04795739	34.78679	0.1417037
TNF	0.03122475	0.4509255	1.222993	0.3828882	1.066755	0.439489	0.2708684	0.1712777	0.382024	1.16127	0.8564436	1.475976	0.08270997	0.8097993	0	0.4711114	0.7480519	0.3055886	0.1749706	0.232153	0.3197208	0.08309776	0.5227718	0.4721326	2.105263	2.474689	1.748599	1.732481	4.599666	3.18296	2.90466	0.550206	1.134561	1.628989	2.963307	1.992396	2.823977	4.281018	0.7644712	5.511194	0.1667553	0.6825607	6.07413	2.388785	0.6865205	15.97766	8.971923	2.622863	0.2285353
CTSG	0.1904392	0.6147475	3.664075	5.575356	0.6644548	11.92005	2.372903	0.01392826	4.073668	0.1362031	1.028615	10.18554	1.244301	0.0581053	9.369873	7.227945	0.01900981	1.591381	0.03048979	1.164182	3.656196	1.31771	1.3308	0	0.1426662	1.913208	0	0.0541865	0	2.986586	0.03342541	0.223713	0.02713596	0.02965723	2.663412	0.2347466	0.1138736	0.1684506	0	0.03028168	0	0	0.02785414	0	0.08972304	0.05817757	0.03144804	0	0.06194812
ISG20	2.643998	1.44906	4.229472	0.4847984	0.8782842	0.9474235	0.4596198	1.564679	0.8555552	0.9709174	0.9537439	1.36876	1.010373	3.296259	0.589382	0.8102317	2.334187	0.9230008	0.8420698	0.7926561	0.9460921	0.7106671	0.4190719	6.548893	37.6499	3.054515	2.388144	3.210456	0.4383979	6.810488	7.884166	6.748073	9.135106	7.914046	7.093128	2.087216	3.633718	3.51017	1.137774	3.797355	2.982384	4.544503	4.662449	1.988967	0.9934241	2.062724	3.262874	2.710508	4.381262
DUOX2	0.06385929	0.02260319	0.5832483	0.0652553	0.03868216	0.03965385	0.06714744	0.07394979	0.0357044	0.04186646	0.1392262	0.06521647	0.05403538	0.1948424	0.01470958	0.02141096	0.03718453	0.03004684	0.1533605	0.03077327	0.02497446	0.09508958	0.04261091	0.06034886	0.003986646	0.01188054	0.1330411	0.08706537	0.08495653	0.04590123	0.4997089	0.08037525	0.0417056	0.4599494	0.3189688	0.01736398	0.1471707	1.365077	0.3507758	0.1057734	0.1502198	0.02326564	1.638432	0.02142729	0.104467	0.1178637	0.07030239	0.6571081	0.1038642
TFRC	11.89047	8.432369	33.82874	9.662016	7.847235	5.177768	10.64336	12.65637	12.98106	10.06544	5.017479	6.023188	8.685473	21.92548	14.61152	4.273667	7.616939	2.550068	13.76779	5.185434	15.62364	8.463422	4.994212	6.74085	6.591276	9.984225	62.92309	43.92843	12.78853	13.85026	12.56035	17.62424	43.38784	7.160918	6.164505	143.7545	24.65864	26.4749	22.51826	22.28854	29.15351	4.191807	48.69959	44.62387	43.2554	20.28551	15.34004	37.28199	24.47092
LRP1	7.689557	25.48873	26.53923	74.58743	26.59645	31.56849	63.54654	57.38198	27.60566	13.6718	30.87115	48.87431	12.48588	19.01384	35.03377	44.82179	8.010441	24.76731	96.4248	59.24154	22.55752	29.13125	39.8783	9.056274	5.184898	53.99871	11.7529	5.357318	10.14128	23.36823	8.339457	3.245068	6.543046	16.82836	11.15874	4.220886	4.777061	10.01633	6.096321	10.73569	6.79579	11.09442	5.747442	7.32334	7.927179	8.223175	4.287992	7.731198	7.307155
IDO1	0.3530571	0.736161	27.60704	0.1844873	0.2916286	0.5381177	0.7213794	0.2054002	3.641833	5.348584	13.47602	1.264303	0.8572652	19.38996	1.611703	2.437432	3.508228	0.676558	0.1027733	0.4109763	1.376192	0.4453868	2.920435	7.461607	95.86571	15.0296	47.19765	72.50019	60.99848	10.75913	517.1205	10.62444	2.458213	29.6527	1.474905	2.036359	34.22164	26.54484	8.31139	1.301416	4.836174	3.051995	11.75962	3.11777	57.7396	5.45408	72.04251	7.791601	6.929926
GDF15	2.332027	4.004657	26.25945	0.8263651	9.496339	1.743933	0.8701014	1.852305	2.345465	7.711693	1.925788	1.986486	2.933621	6.885771	0.3003517	0.3867412	7.183795	3.001528	2.368649	0.2485791	1.187501	0.3431985	7.173456	25.21374	142.2602	19.5655	10.00522	118.7062	4.985772	13.35086	123.6517	60.37592	42.30494	14.44863	6.763452	10.19108	57.59569	13.77025	40.32991	5.223307	13.1046	89.92265	91.60791	21.20286	48.71321	30.62233	6.853081	19.90486	6.199205
NEDD4	0.4947357	0.6988238	2.267035	3.350745	0.8697733	2.038537	4.808917	1.401069	5.707818	0.7282472	3.388806	2.37434	0.6654014	1.061915	4.908197	4.54425	0.3876146	1.158493	1.547327	3.336144	2.800407	3.536528	2.90616	0.1576587	0.1422177	2.453022	3.745061	0.7079388	0.1252355	1.556262	0.4392225	0.2920365	0.2828022	0.2418872	0.06896205	0.3754148	0.4557824	0.572458	0.9967389	0.3110122	0.267724	0.3961208	1.199011	0.457474	2.213438	0.4151891	0.2469935	0.5750405	0.7344907
STAT1	12.77841	15.05612	25.05872	14.8755	19.03573	11.47098	14.9591	9.71573	17.61369	13.38724	24.88495	24.11964	15.0042	30.94282	16.26651	17.71151	16.75133	12.01514	11.3574	17.19854	34.77254	19.01179	14.51895	21.55372	135.6522	129.9101	53.13712	35.24581	32.56124	33.74785	91.38261	22.76835	54.80922	15.18075	9.975586	29.32939	28.37544	39.95174	17.73164	37.55837	25.32889	10.39459	39.12516	20.23438	32.66135	13.08716	75.13318	19.20173	25.42393
CCL20	1.402812	0.3310197	13.89679	0.05972827	0.5664935	0.01613121	0.09219023	0.02849952	1.230317	1.170515	1.085244	0.238771	0.3956694	2.496754	0.0359032	0.1437149	1.594786	0	0	0	0.01662485	0.1333312	0.1985548	1.104748	16.90209	0.3479768	59.4251	1.663118	2.96905	9.8999	57.96385	1.29152	14.18655	2.123926	1.751716	0.155401	5.621228	8.128652	7.999121	2.416492	6.064707	6.771836	37.00347	2.314267	1.009735	8.273344	6.370441	15.15496	0.6020914
RNASEL	1.418323	2.431468	2.342555	4.570622	2.869306	2.628003	2.762596	4.661721	3.72614	2.456539	3.861382	3.391803	2.082158	2.098564	5.093395	3.575145	1.718555	2.257713	4.486823	2.950367	3.889484	3.339276	2.898265	0.8074432	1.17134	2.765847	2.879386	3.105722	0.1736026	2.418594	2.376931	1.003695	2.069687	1.982565	0.2048482	0.1889561	1.864776	1.605988	0.5149152	0.6725055	1.290669	0.7377451	6.526477	0.4988379	0.932563	0.6427505	0.839501	2.619609	2.070594
CHIT1	0.09478106	0.01150219	0.06280255	0.01556567	0.03444764	0.008407848	0.02135601	0.02970881	0.133596	0.0774719	0.03142481	0.02074188	0.1942739	0.5370644	0.03742665	0.01815915	2.199713	0.02293511	0.06503437	0.005592762	0.01155351	0.02573865	0.02464046	0.09596875	8.170599	0.1964854	0.08801161	0.4815799	0.004912752	0.8334547	1.229856	0.07668921	0.3231671	0.02108618	0.1217363	0.01472682	0.3693969	0.03992258	0.01275006	0.3014222	0.1342918	0.1035938	0.1906153	0	1.07916	0.1344331	0.04471887	1.615059	0.07157292
ZYX	59.15607	114.0636	195.2926	259.4435	88.07547	176.3189	382.7417	60.45712	235.1596	99.69856	143.7809	163.2093	52.80929	154.5603	151.1763	161.2676	62.14066	151.938	121.3116	254.9971	311.0799	193.1773	399.3103	105.076	110.9936	209.0717	16.02155	57.93463	142.9373	165.5806	67.46529	26.43276	62.55538	132.487	275.9886	119.0747	64.79573	87.09884	37.87208	69.65175	62.52625	75.92529	55.85212	79.26057	48.1033	61.83445	68.51242	71.3674	69.70428
IKBKE	2.719477	3.764273	1.29954	1.957239	3.702657	0.5943231	0.6640728	0.9439987	0.642882	5.054985	1.229103	1.371518	4.363549	4.022371	0.5596391	0.5646654	4.333725	3.2632	0.6851396	1.801811	1.760966	1.149359	0.7737404	7.09681	13.94036	6.441082	4.334629	9.525017	15.80729	5.769461	6.19057	9.85725	5.596163	7.05127	14.50738	5.315056	9.564798	6.115455	2.70378	5.454681	5.065787	3.530591	11.29168	2.612412	4.021514	10.26875	6.120696	12.08269	5.736566
ISG15	10.8332	23.21903	45.86653	25.84424	11.22625	14.74179	15.42167	8.695137	26.50809	12.67487	23.02078	24.4125	17.11927	37.03676	20.67948	14.47289	25.39856	20.61882	2.712814	25.5629	59.82354	11.48982	15.97366	156.4003	454.6827	281.1067	9.111063	103.3796	38.25777	433.3143	195.1633	79.75889	517.5147	224.0332	41.73439	287.3148	337.8391	59.37795	20.61138	86.43839	106.766	69.40338	116.1555	11.24042	19.41237	27.81212	1086.937	73.63864	56.42823
TFR2	0.07232553	0.08777087	0.08164722	0.1187785	0.04506224	0.01283172	0.07333355	0.01511347	0.03262222	0.3029759	0.05231922	0.03617762	0.05473718	0.2837237	0.3331945	0.02078533	0.09798028	0.07389447	0.05789749	0.008535449	0.03526502	0.06285008	0.04512634	0.683497	0.5186008	0.4613355	0.175649	0.4556801	0.0674788	0.1863418	0.3445622	0.1387141	0.1693091	0.1769948	0.8979805	2.363671	0.6564314	0.1447046	0.6226763	0.1150046	0.197068	0.1468078	5.572615	0.3848219	3.066774	1.499293	0.4265509	0.5728147	0.4369269
CST4	0	0	0.6464231	0	0	0	0	0.02548259	0	0.09967673	0.1176195	0	0.03076385	0	0	0	0.0347796	0.07868992	0	0	0	0.05298529	0.4057966	39.64374	1.409489	0	0	0	0.05056667	0.1092828	1.28423	11.63572	0	2.550206	2.854112	0.2021097	0.05208467	1.695048	0.2624713	0	0.1594913	43.56537	0.1274021	10.03076	0.3830254	0.8249052	0	3.160847	0.05666892
CSRP1	49.63946	118.262	156.3547	468.0003	82.3402	500.5888	303.8329	37.87052	262.9665	76.41705	167.5985	267.0654	78.92366	175.3033	214.6818	230.6882	56.71962	203.6405	50.73199	409.59	437.8964	244.1702	284.6908	20.76879	17.17817	83.73538	12.44673	32.90749	21.60831	108.9884	26.61762	17.46594	17.94498	18.07207	17.39424	32.63004	31.3554	17.65381	16.47727	32.0783	19.98621	14.24698	30.20221	11.416	35.77629	33.72178	20.31915	21.80918	24.38093
JUN	96.12065	227.8932	99.93706	425.6271	206.4371	577.9879	269.2025	322.0602	115.6563	98.03336	177.1137	596.5706	243.5477	108.7944	173.326	85.36712	126.7459	183.4818	189.5834	110.2295	135.155	83.56873	142.541	52.13825	19.72416	90.39722	15.8921	32.65173	80.4138	224.0271	126.1552	198.5949	47.89096	126.817	64.80231	73.55004	32.12119	84.68017	51.92391	124.1747	39.68914	103.2968	58.55337	235.1507	57.35629	117.2733	100.8712	53.03664	100.9018
PLA2G2A	0.09317392	1.002567	2.400909	2.237453	0.06772707	0.9257115	0.02449287	2.998386	0.4657863	0.08885131	1.874112	83.66766	0.3564955	1.279282	0.3720083	0.1145455	0.0620047	19.44152	20.83461	1.000623	5.60498	0.04723081	0.8364888	0.02935068	0	1.24807	0	1.74532	0.02253743	0.9984947	0.05451218	0.06515085	0	0.0241834	0.2482088	0.06755981	0.301782	0.06867987	0.4679311	0.246926	0	0.03394575	0.06813933	0	0.09755051	0.1067394	0.07693105	0.1304427	0.4293722
GRN	86.94362	113.0596	96.75051	85.09178	88.82133	53.31122	77.41735	36.47529	61.77994	122.9934	81.60071	94.23568	56.22326	83.21614	69.77912	55.3007	82.65479	108.7402	45.73713	85.57981	90.83732	56.98615	80.51719	355.5485	295.9173	226.6631	20.3534	136.9329	163.4028	138.2973	180.9661	323.7862	237.1822	183.417	249.3202	85.82609	136.3601	173.7418	65.01467	300.93	171.6364	247.0589	111.042	184.152	247.9015	132.3996	124.6941	220.3954	120.046
PDGFRA	1.199156	4.106648	10.2353	5.41938	5.902225	12.91795	11.92061	69.72615	13.81386	0.9730209	27.49492	17.88008	4.391878	4.101762	18.04955	18.51266	1.398299	11.88157	76.81239	11.65204	4.762762	6.478664	4.892899	0.8740663	1.148102	7.010953	12.85204	1.468848	0.4409412	5.789356	3.006082	0.7693116	1.838955	3.567425	0.7466891	0.7876193	0.466236	5.422407	2.227986	1.28686	2.773322	2.045326	0.7353871	2.944655	0.5278097	1.480524	1.043389	1.142794	0.8221302
TPM2	13.30623	84.14444	199.6653	1105.896	59.54624	967.2242	264.9694	81.38254	391.9912	55.74061	254.4546	430.6098	88.61252	162.6325	283.1601	311.9657	44.96526	374.2073	59.18016	636.8262	971.4607	520.373	617.884	21.34901	24.11179	128.1499	3.737152	40.20642	30.90031	168.797	9.112674	17.12197	10.76072	66.41478	12.72419	47.48653	35.49109	16.29938	29.34578	14.1466	11.91762	27.81488	58.38616	5.37594	15.65744	49.02918	16.26099	14.82686	22.61997
AHNAK	63.21864	107.183	65.52289	167.5244	138.8652	138.828	262.7339	68.16031	159.3532	89.51909	87.60733	118.035	70.55961	82.58883	198.3218	155.9595	52.55698	93.72194	145.2017	192.7796	123.4263	113.9176	89.75268	6.699984	7.540832	66.76569	69.86255	14.83116	20.64903	71.43353	23.43397	19.3649	49.36765	12.74493	21.04588	11.89751	32.35953	19.1459	13.43811	35.20513	19.15791	4.972002	17.33773	13.94309	40.75537	20.00145	11.92066	10.97794	22.32319
TLR1	2.123311	1.7155	1.328191	3.811764	1.929263	1.132176	2.120402	2.502424	2.714388	3.689215	2.741514	1.489959	1.375521	1.478783	3.625653	1.230368	2.084951	1.372611	2.420277	1.382282	1.890547	1.307387	0.8232033	0.3816883	3.077588	2.344393	12.67072	0.681316	0.2428427	1.275862	0.8709328	0.450252	0.6248391	0.3234763	0.2881972	1.045923	0.8280257	0.9441778	0.3042584	0.495431	1.179731	0.542346	1.60766	0.5575727	1.467936	0.251177	0.7527142	1.909583	2.233493
PRDX2	81.28694	79.35376	71.76592	57.98634	69.13727	71.2549	45.49022	98.67708	60.04742	56.86717	82.05448	80.08527	77.14831	56.6829	60.56623	52.74783	97.23984	93.63711	80.96372	60.39681	71.77123	72.2263	73.6038	219.0898	108.8103	81.19155	24.47877	148.7266	159.7224	104.0499	80.57437	141.3335	182.879	148.5695	300.4355	289.9803	250.1865	174.7218	83.96028	133.548	173.3814	216.3599	156.3503	166.4435	174.0716	182.9304	84.72634	149.205	125.2757
FGF2	3.630459	3.169332	8.290768	5.771933	5.322798	5.695052	9.338401	5.412149	11.18209	6.093544	10.76611	5.994168	5.14248	6.705103	9.159641	12.30182	3.462036	3.154701	7.772615	7.083037	7.352311	9.573563	9.120106	0.1313957	0.2951201	3.66451	3.205641	0.2252799	0.246631	4.851601	0.5829786	0.3986078	1.315287	0.9924119	0.1080304	0.5376864	0.3637317	0.4213379	0.7419125	0.4667357	0.3005499	0.1857371	0.07626073	0.1477345	0.4973636	0.3952554	0.2104675	0.3893065	0.4208723
F2RL1	11.71205	7.845167	25.53569	0.1627081	9.310679	0.9447885	0.08371297	0.07763662	0.9635715	7.743851	3.434149	1.122792	7.74808	4.669286	0.2445132	0.1779542	9.324601	4.435207	0.0141626	0.146153	0.07548062	1.197256	0.7340658	7.206048	9.317406	5.84561	17.46204	16.46104	8.486089	7.42194	21.75221	12.70737	22.02047	6.626195	5.796993	4.829853	11.66327	19.10502	25.75569	6.568791	13.16019	6.767919	14.25804	19.26933	5.556884	8.46516	3.871043	12.00778	2.704858
ROBO3	6.13006	6.112218	1.248834	1.221607	3.259337	4.205807	1.585971	10.06989	1.122944	3.883498	1.049779	3.550171	5.833458	4.840653	0.8166726	2.245105	5.728739	5.127945	7.691707	0.7629909	0.7213588	1.475349	0.9054545	0.1407797	0.5133547	1.263781	0.1340727	0.2278285	0.1351251	0.5548522	0.3595158	0.268745	0.09552042	0.2609887	0.2009013	0.1026154	2.1768	0.1702008	0.1683313	1.942372	0.1761608	0.2035247	1.748531	0.1724476	0.1228233	0.2332319	1.629739	0.2440092	0.2422907
PDF	0.9490383	2.149856	1.071355	0.4848925	0.7883946	0.6547908	1.354299	0.6775773	0.6064198	0.5817919	0.5339602	0.969208	1.097324	0.7583796	0.4996684	0.4697191	1.375897	1.479955	0.5426551	0.7840009	1.137567	1.082424	0.8224126	3.288518	2.573018	2.875429	0.2259631	3.793336	8.985584	1.240284	1.110486	1.782253	1.577682	1.055674	2.076712	3.129406	0.6417929	1.332476	0.9362157	1.437203	1.448093	1.630012	4.395614	0.7278619	3.122796	1.587675	1.903014	2.201756	0.7717837
DLL4	1.387317	2.413136	9.150843	8.632445	1.496631	8.546268	12.37333	0.4147181	6.552945	1.740316	6.216526	10.14892	1.570057	6.130947	7.405668	8.915269	1.252944	9.553025	0.5729104	6.885475	6.477838	6.036188	14.51473	1.685642	2.507515	8.750815	2.290191	2.13034	3.004169	7.485367	3.33361	1.820029	1.466917	1.440319	7.710407	1.612689	1.999808	3.238271	2.944505	3.685369	2.04964	4.007391	2.057309	3.247412	1.685917	2.938946	1.690929	1.396557	2.157914
SLC11A1	0.5127107	0.6405018	0.7274122	0.4576586	0.2543018	0.3920335	0.2425997	0.1852863	0.1475962	0.862808	0.1399918	0.575528	0.3568337	0.616535	0.1556136	0.5379566	0.5509295	0.4677195	0.2221158	0.1993179	0.09779073	0.09402203	0.08781501	0.6783369	3.380025	0.3029907	0.8082791	1.167071	1.313125	0.2412195	0.8840166	0.485883	1.039986	1.733102	1.958353	0.1727606	0.7529165	1.262719	0.4771133	1.141364	0.4233738	0.7186084	1.83506	0.6800425	0.8904464	0.5643244	2.290966	0.9728175	0.8486164
DES	33.87607	471.298	652.1449	4897.807	342.4221	3311.496	1644.17	26.22076	1273.319	400.5803	533.8833	1919.722	358.8567	695.7845	1081.539	1003.805	125.117	1754.592	75.43795	2331.074	4245.333	1044.7	2995.787	0.5017846	2.275271	556.2617	0.1274344	19.92746	3.99175	587.2568	0.8201163	2.664284	0.1815818	2.827957	64.71221	113.4148	50.51372	0.4383544	8.839819	23.01558	1.620373	0.9053348	1.335778	0.8124197	81.48586	122.7669	2.647991	32.006	18.65383
SPINK5	0.286689	0.06088466	0.2544553	0.05492929	0.01736592	0.1087909	0.3202914	0.05678762	0.3630116	0.02563018	0.3377233	0.09410848	0.2425857	0.1275638	0.4842712	0.4445646	0.1252018	0.02697838	0	0.1381531	0.11212	0.2815683	0.2347734	0.9482527	0.05369277	0	1.540964	1.962847	0.1473601	0.1311344	4.161796	1.884363	0.4085073	38.47951	0.07159869	0.03897681	0.8839177	35.73114	3.037053	0.3134061	0.3827645	0.678915	0.1266693	0.03607327	0.3751943	0.3740442	0.1676702	0.4916686	0.417715
TNFSF11	0	0	0.04605231	0.04402584	0.01391878	0.007926901	0.0151008	0	0.03022897	0	0.03232063	0.07542796	0.01690717	0	0	0.01284031	0.009557072	0.0288309	0.01532857	0	0.02450842	0.01455981	0.01393858	0.2533416	1.319733	0.1068727	0.1723372	0.02724195	0.04168559	0.270268	0.117631	0.008033603	2.332858	1.14807	0.05738637	1.360672	0.8873643	2.399481	0.8654927	0.7611971	0.04382655	0.1046443	0.455114	2.274469	0.03007183	0.3217328	0	0.1447613	0.3270126
KCNH2	1.540506	4.984936	1.440981	24.88892	4.239616	6.532074	5.793459	1.025743	5.134493	2.388247	2.126768	7.455706	3.522353	6.140239	4.389421	5.681568	2.213289	5.024395	4.790212	17.18395	18.60027	10.26452	12.82769	2.734927	0.6270613	3.518713	0.160285	0.2216972	1.860977	4.133594	0.4845064	1.542923	0.1078512	3.612429	17.33737	0.7812621	2.675594	0.3150603	1.358379	7.391142	0.3804416	0.710481	3.327681	0.5467788	0.9159781	5.18897	4.742249	1.944766	0.1882793
CLDN4	63.60725	109.4569	30.88974	0.1620679	98.28763	13.81313	0.3335344	1.192528	4.388195	79.76068	21.10619	8.948619	57.53802	21.17319	0.1743313	0.5560179	86.27983	68.18301	0.1603729	0.1930823	0.3371393	1.946438	4.642269	180.4793	105.8159	42.97385	27.41308	88.87717	119.3541	58.80445	154.1302	71.16269	84.28332	43.1756	355.1568	44.90261	106.1828	59.54461	32.63606	242.5101	80.72658	67.05202	83.59192	64.16262	38.63735	155.5708	73.60888	83.88894	68.67083
CCL28	2.001228	2.564766	0.7710316	0.6915092	4.111755	0.8571829	0.8666438	0.9391046	0.9724338	5.088107	1.420463	0.840456	1.76699	1.711795	1.278992	1.167425	2.782845	1.062441	0.9074958	0.8791664	0.819255	1.007113	0.7915231	1.300896	0.4332966	2.078929	9.797988	0.4196579	3.83617	2.358373	3.877968	11.84664	3.568594	0.4593724	1.398266	8.492578	4.020501	1.040268	1.023922	3.770752	2.02101	1.921792	8.383542	2.061049	4.923185	1.373789	2.282736	9.590566	5.371535
IRF7	3.683998	6.817255	10.8305	4.135899	4.226671	3.412857	4.993918	2.796336	4.188947	6.708096	3.705721	7.260209	5.441842	12.18208	2.238431	6.496398	8.448081	6.326374	2.008567	3.832979	4.426352	2.66491	4.682044	14.4905	51.87011	27.02991	5.177548	19.23633	9.652846	25.76442	13.31659	16.87625	20.4584	25.50691	10.34439	17.39918	26.64266	8.293373	16.61384	13.18823	10.84747	13.73376	15.36397	9.641781	5.707382	4.828705	46.2185	13.53234	11.19019
ILK	1.321836	3.687649	8.984909	15.449	2.675031	13.2199	6.278232	5.12492	15.03991	2.245287	8.04346	10.64384	4.164493	2.062371	13.03713	9.936514	2.968804	9.187831	2.404878	11.354	21.5966	13.6485	10.0265	2.42737	1.001497	5.432543	1.381929	1.570677	2.594198	3.792622	1.542308	1.430532	1.840696	1.087733	2.025735	4.122445	0.6062692	1.804752	0.876951	1.158405	1.696052	1.51041	4.025986	2.540205	1.863582	3.716885	0.4464827	2.586577	2.418644
IL18	4.022528	3.40017	1.347826	0.4273253	3.60425	1.170593	1.507598	0.5315952	1.768317	3.973586	2.058734	2.379396	4.729743	4.283475	2.146692	1.695874	4.720986	3.987715	0.1594101	1.529901	0.764629	0.7116522	0.5363332	1.957159	23.123	3.534338	9.359413	7.535882	1.213831	3.96616	7.427233	1.236478	5.306133	5.070371	1.49198	0.3826376	3.482895	7.941088	8.175662	1.472395	2.871389	2.720633	4.922297	0.7416755	1.907673	1.079805	2.729374	2.42545	3.870414
APOBEC3A	0.02219367	0.05655973	1.082773	0.255137	0	0.339939	0.07000932	0.04057979	0.1401455	0.03174607	0.1030169	0.5148273	0.2743436	0.1354312	0.06134606	0.2827645	0.0886157	0.2255578	0	0.0183342	0.2083111	0.05906355	0.03231056	0.1677893	0.4655347	0.2477379	0.3107137	0.3157432	0.1127349	0.03480551	0.2531996	2.271936	0.1739325	0.4838732	0.0665127	0.01609249	0.6635384	0.981557	0	0.2646758	0.01693214	0.04851449	0.6654517	0.04468109	0.1568441	0.05932483	0.8795849	0.09321287	0.6677944
MASP2	0.6524658	0.7529589	0.3468293	0.4056984	0.8501067	0.1172141	0.601922	0.3241343	0.335244	0.7572008	0.3064928	0.1400915	0.6956639	0.8075694	0.2949113	0.4829252	0.4546792	0.324373	0.6799847	0.416964	0.07353101	0.9688232	0.1971469	0.1396073	0	0.3160626	1.61271	0.1313554	0.2054665	0.2413297	0.1728592	0.1394513	0.10525	0.06710027	1.13142	0.04909516	0.2668436	0.1361157	0.1159233	0.3817159	0.1502742	0.1076426	0.03601184	0.3965486	0.2900011	0.06111313	0.2134561	0.1447727	0.2102389
IL1A	0.4434973	0.2720938	0.9988966	0.01888302	1.629776	0.04079891	0	0	0.1069649	0.08810879	0.09357233	0.01078388	0.282813	0.1503516	0	0.008260962	0.2951354	0.3246021	0.03944724	0	0	0.02810166	0	0.1164216	0.1476636	0.05500622	0.887001	3.960972	0.2324305	0.01932001	2.573096	0.1653924	0.1930946	0.03837009	0.1969076	0.05359618	0.07366401	0.9080789	0.09280412	0.039178	0.03759509	0	0.5405591	0.1984143	0.0967353	0.01881732	0.2034351	0.1241785	0.3205903
SYTL1	19.41858	10.50097	1.948063	0.4668678	14.60563	0.9893224	0.2734614	0.2810296	0.5400208	14.54514	1.297143	0.8408876	15.19694	6.276559	0.1295254	0.3833536	19.52412	5.09048	0.2025627	0.2554903	0.3478624	1.532104	1.152921	15.82695	25.39457	2.385205	3.739414	17.59308	0.4352501	7.216521	10.41242	9.849458	11.83178	15.22981	2.218861	6.445536	12.77701	10.4106	11.56079	2.160824	17.42472	13.27532	19.9137	3.716964	10.03044	7.787459	8.999422	10.36001	36.19442
APOBEC3C	62.63951	61.98276	11.27427	33.78825	76.86302	27.13793	21.5579	43.44291	17.26781	41.70541	19.58325	24.05915	44.51019	37.00025	21.2344	18.83517	44.3234	52.96562	55.15363	32.75388	23.92762	32.79518	31.60544	4.562999	49.45799	18.57391	5.998431	3.19685	7.883502	19.80431	19.45928	8.640534	7.726872	18.55252	3.116703	1.501416	6.440608	25.96776	23.88754	11.7675	17.76692	22.14466	14.92565	10.56197	5.32257	2.510409	9.690728	3.073087	7.777699
MASP1	0.8231035	1.90511	18.01976	16.76404	3.462652	2.64527	14.05787	0.5292929	21.41821	1.720562	25.1352	5.389914	1.341174	2.602381	32.1893	18.60751	1.581736	3.108747	0.9390188	9.000518	28.64141	5.167119	17.00792	0.1766148	0.2740544	5.490566	0.4374011	0.1131407	0.2048678	8.658623	0.2966153	0.26692	0.07932334	0.06811631	0.7904807	0.9860622	0.4190637	0.07620659	0.06739775	0.4267874	0.2275244	0.06953707	0.09305454	0.05603724	0.5307983	1.058342	0.03611471	0.3206506	0.2101887
PROC	0.3356004	0.2138162	0.2017811	0.06430066	0.1677116	0.07814749	0.09924768	0.007670312	0.1158939	0.3750362	0.2124223	0.05508206	0.5185589	0.06399734	0.2512361	0.08439094	0.6490612	0.08684802	0.05037231	0.03465495	0.03579506	0.05582038	0.1068774	2.002022	0.2985526	1.194087	0.3985283	0.1492029	1.111109	1.315774	0.2945187	0.3079977	0.8667409	5.781626	0.586698	0.106462	1.081754	0.6339009	0.1580088	0.6170181	2.0003	1.031638	0.3834828	0.2111383	0.06588081	0.3604328	0.432962	0.5109485	0.8358155
PPP4C	33.91862	38.19569	25.16825	19.599	29.71965	18.84328	22.71839	18.23445	17.73036	32.19901	19.71645	23.76787	25.08107	30.63229	14.05623	15.35781	40.10592	31.94015	19.96582	20.03475	25.66726	16.71582	23.35252	113.4917	95.88941	30.29801	10.27902	117.5196	48.72652	54.55917	37.64496	53.38786	62.30954	80.20137	132.3419	73.17878	65.02573	57.34074	54.97473	46.84215	58.95436	79.18678	81.92555	49.23001	66.85528	45.66935	111.991	63.84855	54.04631
HGF	0.1764618	0.3247877	2.279599	1.212648	0.4959699	1.103056	1.229255	0.1161539	1.098046	0.2061371	1.18147	3.133116	0.5609069	0.9152908	1.533741	3.599187	0.2759617	0.7948564	0.1082992	0.8260592	1.14183	2.211658	0.8263652	0.1445266	0.3260814	1.490454	2.65871	0.07531418	0.1109773	0.8809507	0.1909948	0.3331503	0.07124218	0.04122078	0.08226433	2.286063	0.0527579	0.1387441	0.166165	0.1402957	0.1391149	0.09643462	0.1914225	0.09473576	0.1847506	0.3054764	0.04856649	0.1778724	0.1865546
BACH2	0.2620378	0.7813635	2.596151	0.942646	0.9717974	0.6862772	4.828808	2.082706	3.820115	0.7496432	1.86395	1.130502	0.6775749	0.9218828	2.281314	1.875476	0.6379068	1.056798	2.243196	1.334159	1.394022	0.9840234	1.673869	0.07075235	0.1121736	2.686233	0.6845117	0.09129644	0.2910451	1.044133	0.1548718	0.7964768	0.1600206	0.05829619	0.4487466	0.16092	0.2718026	0.2010356	0.4129243	2.444721	0.1223973	0.1461235	0.06061819	0.1345775	0.260349	0.1327365	0.7594577	0.6154107	0.3218188
ARRB1	4.17548	3.875021	2.795128	9.861719	3.850999	7.051652	6.876055	6.294861	7.158711	2.016572	5.600339	8.24547	3.421148	1.767147	6.668447	5.750412	2.738332	4.792857	7.015707	8.812573	5.321283	4.031769	3.353174	1.620809	4.096713	5.192142	1.75102	1.679902	1.987397	4.189472	2.844796	3.797441	1.618575	0.72017	3.43563	2.080264	1.040308	1.244361	1.302156	1.948991	1.130369	1.23662	2.859862	0.7140771	1.346739	0.4457651	1.03798	2.285455	1.548108
PDGFRB	4.524207	15.454	36.7211	66.8178	16.7681	39.42785	63.77063	45.73462	37.49659	6.151571	49.25604	43.45106	12.03902	12.30494	46.48845	45.19944	5.910461	34.93437	72.92676	61.35595	34.72802	40.99904	39.18835	12.75722	6.597284	39.4928	14.86326	14.04651	3.868325	29.84676	15.93947	4.863693	5.516709	15.03895	8.533699	7.103262	5.135394	25.37628	13.53325	10.44111	10.1759	11.2041	8.786324	11.83931	7.853589	10.3434	4.116931	7.6191	13.73293
PDCD1	0.5446164	0.9252894	0.5953688	0.2276681	0.4678529	0.3689271	0.2147471	0.04526355	0.4396535	1.221653	0.5327514	0.5525794	0.1857909	4.191993	0.2508978	0.3154015	0.9390163	0.6150023	0.03963384	0.4294575	0.6231329	0.2070537	0.05405982	3.064675	46.88241	3.647584	0.09902187	1.532012	0.3413131	3.765811	6.647831	0.2492621	1.040588	1.946855	0.5687874	0.02692485	0.5735966	5.839196	1.724998	0.8069481	0.4721616	2.895104	0.4797526	0.07475734	2.507577	0.1796102	3.740472	0.1663545	3.523043
PCSK1	0	0	0.2236083	0.1133622	0.007167899	0.01224659	0.04665969	0.02163644	0.01945915	0.04231612	0.01664448	0.03884391	0.008706859	0.06017463	0.06360015	0.02645002	0.01968681	0.05196569	0.0947269	0.04073116	0.04207117	0.007498013	0.007178095	0.01863799	0.1699091	0.5723881	0.5522237	0.7435404	0.02146725	0.007732372	0.06057765	0.1323887	0.02107677	0.0691052	0.3053794	0.03217589	0.1031879	0.276212	0.1485705	0.2273608	0.007523269	0.07544566	0.1081729	0.0794106	0.1084048	0	0.04885202	0.04141623	0.07217359
BIRC5	1.193432	0.5593409	0.4948662	0.05256558	0.2791929	0.13061	0.227177	0.1203927	0.2706939	1.138065	0.7061951	0.3422235	0.9023444	0.8580089	0.1011125	0.367943	0.7599639	2.912208	0.0549056	0.1133212	0.3921154	1.940053	0.2596194	10.30601	17.06919	13.71986	7.009749	22.121	15.06082	8.078063	2.407681	25.75423	10.43779	2.510098	23.13156	38.9308	22.70037	8.655403	14.95808	11.25517	8.791043	3.928186	17.73133	10.17678	17.51441	8.449327	34.87349	12.32931	12.95157
ANXA6	27.75262	37.0671	27.60135	83.85113	34.45823	109.5865	57.23267	82.03669	64.27575	21.41438	52.85369	78.00854	36.62867	27.87738	67.15158	66.26979	25.83071	85.93095	63.77736	112.577	97.83306	82.2675	84.65367	33.17108	43.69078	40.56978	6.403013	10.70071	18.87233	37.59526	13.76865	7.484485	21.53821	31.64113	16.54008	30.15341	21.28401	13.52655	6.701289	29.99202	12.58033	6.661048	10.43001	4.911659	21.54229	22.91881	15.21532	16.75909	91.58634
VTN	0.1725016	0.2381242	0.3259687	1.520352	0.3291474	0.6516226	0.9862746	0.4809984	0.348913	0.1387958	0.3093631	1.727073	0.5045297	0.4934282	6.715156	1.366398	0.236765	1.152541	0.9493669	1.531914	2.263075	1.221467	0.988847	0.08150951	0.06461421	0.1203474	0.6900115	0.07669164	0.09388274	0.2367119	0.113539	0.09951142	0	0.05036963	0.2800275	0.03908745	0.1611685	0.04768256	0.1218269	0.0685736	0.06580303	0.2121085	0.03942273	0.0651162	0.01693167	0.2881911	0.03560742	0.01811256	0.07014151
VCAM1	0.3893157	1.874073	51.66057	2.154893	2.408553	2.059337	5.922101	9.405782	6.972286	10.54362	6.136823	7.077098	2.085401	38.89547	2.781961	8.177049	2.914638	1.699905	10.5754	1.915389	3.990026	3.006269	2.922084	0.5804874	4.407204	10.63261	1.012228	1.593911	0.4896833	5.949464	4.547856	0.2068909	0.5670693	0.5726017	0.6654788	0.4830301	0.6854443	1.619788	0.7983701	0.9629666	0.3036197	0.08510288	2.113194	1.132133	0.8423791	1.374333	0.7571861	0.4650997	2.983095
GBP2	5.328328	12.10567	28.69488	28.11234	8.891768	20.71494	18.74138	18.88739	29.87845	17.57523	33.74741	33.17861	12.07825	34.81724	40.62728	27.25042	14.55799	19.0333	14.95224	22.95928	25.74597	14.05019	18.81035	5.38215	53.30986	19.01611	7.221228	17.82417	2.081516	24.11403	25.47326	10.14181	4.538813	11.05081	1.682657	17.44335	3.527633	7.615466	5.920388	5.714669	2.767337	4.6025	11.45525	2.837078	5.971472	3.212851	8.172372	4.30066	11.58217
UNC93B1	18.21614	22.60387	6.603191	2.645198	23.85544	3.492653	3.594302	2.820991	2.945574	25.06493	5.825748	5.648771	14.7556	12.30853	3.152924	2.739752	24.095	10.57668	3.766589	4.228163	4.272871	2.758969	3.596827	23.79403	38.56379	14.85112	4.425005	14.2903	21.75996	11.73936	17.6043	25.95962	26.93375	14.27594	23.44303	8.45445	25.64342	12.84028	15.83372	23.05508	23.58649	18.10429	22.12913	18.35154	12.85609	13.43343	25.76988	18.90691	12.52281
CCL14	0.4162281	0.217588	2.860102	1.926241	0.1280026	7.117581	1.830597	0.1463554	8.592648	0.4007346	5.823067	11.56809	1.512445	1.807254	9.100797	22.71516	0.2077413	5.459477	0.02563045	4.258403	14.93031	10.57792	1.713013	0	0.2758359	0.3752673	0.1120622	0.03416285	0	0.1255298	0.07024551	0.1343275	0	0.03739587	0.07996173	0.3192162	0.04786245	0.05900152	0.03014927	0.03818327	0.06106758	0.05249182	0.02926857	0.03222943	0.01257056	0.3239987	0.02643598	0.02689458	0.1301877
CCL19	0.875579	4.863263	2.846277	32.57124	1.174982	4.990857	4.833481	0.1970392	14.03511	3.949995	7.986284	62.28851	2.795036	9.350243	7.881192	7.723074	1.109321	5.907078	0.05391631	16.63627	67.52747	6.708811	15.4926	5.664832	31.23255	63.60418	0.1347054	1.006111	1.221865	44.41573	6.620038	0.4238579	0.9117262	0.4195525	10.09247	0.4151117	6.645119	0.5461095	0	2.677415	0.5652328	0.2944586	1.379156	0.1355959	1.004852	0.7973022	2.280044	1.301237	12.26908
CCL18	0.07492152	0.2545795	0.4890804	0.02870976	0.4901365	0.1240614	0.1772534	0	0.1626295	0.2411292	0.1738824	6.640306	0.3803751	0.2285947	0.03451539	0.2511995	2.748435	0.1833094	0	0.03094635	0.5593779	0.01424193	0	1.345257	112.5907	2.299866	0.3371493	0.3464135	0.1359183	1.351211	0.9533779	1.068717	3.042568	9.946615	1.047825	0.2852069	0.7559921	7.068897	3.315838	4.46747	2.600762	0.1637755	3.739493	0.4902126	10.73658	0.1430493	4.453961	6.765373	8.347165
CCL26	0	0.1889063	0.1018705	0.2840477	0.2694054	1.196749	0.7599382	7.698342	0.9361562	0	0.469187	1.719494	0.2617977	0.1130831	1.161057	1.466332	0	1.618308	14.1819	0.7348224	1.043621	0.309994	0.2158309	0	0.1110614	0.08274307	0	0.2636411	0.05378976	0.05812422	0	0	0	0.05771818	0.4442973	0.05374801	0.3324271	0.1092782	0.2792011	0.05893348	0	0.08101783	0.2168362	0	0	0.1415297	0.06120341	0	0.1808429
CCL22	0.5717466	1.563319	0.7857486	0.2053988	0.3636467	0.04437874	0.1127224	0.04573643	0.1833399	0.728382	0.6559328	0.3362626	0.1419821	0.3270878	0.1316982	0.1377823	0.6598981	0.3900735	0.1716339	0.17712	1.60841	0.2445392	0.1040468	0.7598208	3.399791	4.347839	0.1250705	7.066482	0.1555844	3.068221	4.170861	0.1049443	1.36206	2.08684	0.7674961	0.06477654	0.2537372	3.305692	0.3364902	0.7386704	0.3816755	0.5663227	1.920766	0.2158238	0.5050712	0.9279014	0.1622758	1.230677	0.8136798
CCR8	0	0	0.1364199	0.0304306	0	0	0	0	0.03134134	0	0.05026495	0.03475714	0.01752933	0	0	0.01331281	0.01981751	0.02989182	0.03178526	0	0.01694019	0.04528675	0	0.2626641	0.2082191	1.373987	0.3573578	0.141222	0.05762605	0.5604268	0.8711403	0.01665845	0.3111782	0.03091732	0.3569885	0.475046	0.1780679	0.08780393	0	0.2209782	0	0.1301941	0.537196	0.0399689	0.1558921	0.06064945	0.09835267	0.3001766	0.4520615
CCL21	57.88312	237.0984	364.3313	51.69705	129.0644	226.7006	200.546	12.32334	306.1433	23.7777	31.90573	454.356	56.05886	142.6519	204.4047	58.1458	23.12309	351.8266	12.87619	71.91305	767.0494	214.5277	169.7334	20.39253	1.485026	323.3144	3.624801	43.67221	0	125.5053	9.046132	9.813594	1.250897	80.13095	7.072373	13.12097	15.74783	4.801025	22.8262	35.25791	27.13584	30.27068	2.050264	3.135655	37.89109	17.43193	0.9352729	13.55884	57.52748
CCL23	0.7800265	0.2409536	2.533786	0.7608476	1.494798	2.876821	3.523091	0.3111777	4.421847	0.1521488	2.244214	3.445055	0.6261152	2.271776	49.8514	12.86252	0.03539225	4.457567	0.2270622	3.280481	11.19384	2.345461	3.561648	0.2680536	1.593686	1.029019	0.35456	0	0	1.445702	0.3733863	0.1190018	0.05052141	0.05521549	0.3541936	0.1285437	0.05300215	0.1045398	0.2670948	0	0.05410025	0	0.2592926	0	0.1113636	0.05415717	0.0585496	0.0595653	0.3460029
CCL25	0.211659	0.0449504	0.01818012	0.2433218	0.07692627	0.08762071	0.2921066	0.05805084	0.02088367	0.7568981	0.04465737	0.09263886	0.2803274	0.7265219	0	0.01774144	1.294089	0.1991781	0.1694357	0.04371289	0.06772649	0.02011727	0.1155535	0.2500298	10.46515	0.4134644	0	0.03764017	0.07679589	0.1244763	0.7429972	0.1110002	0.075399	0.2884158	3.171627	0.7098107	2.728995	0.2730297	0	0.2944886	0.9285113	1.561539	0.01934863	0.4261193	0	0.8688693	0.3495216	0.04444812	0.7745707
CCL24	0	0	0.2331298	0.1300082	0.06165322	0.3160097	1.003334	0	0.1004244	0.242649	0.3937014	0.4083542	0	0.3881849	0.3907455	0.02843806	0	0.3831192	0.5431828	0	0.1447466	0.03224632	0	1.04202	0.4447856	0.6627492	0.3392743	2.715033	0	0.465559	0.372176	0.03558483	0.3625751	0.8585696	3.812892	0.768762	0.3803785	4.063837	4.95186	9.710556	0.1294197	0.2781131	1.333613	0.4268963	0.732617	0.2591118	0.07003178	0.42748	0.3448813
CDH1	64.37166	55.69048	24.30244	0.142847	87.41757	4.839991	0.1603516	0.8519982	3.841895	54.52204	18.60455	4.271736	50.3029	26.93535	0.05464238	0.4715368	64.75956	35.45258	0.9834031	0.07698762	0.1771137	11.29919	3.225391	24.89208	24.68301	15.4151	35.25301	86.94533	126.9787	22.71346	35.25717	75.85907	141.7933	24.77135	14.34562	48.83172	25.07653	66.61512	66.80626	62.25226	95.25486	46.04963	55.27292	51.8944	86.93627	59.92287	32.97557	66.72517	32.03762
IL10	0.1322869	0.112376	0.1999813	0.1622145	0.09615783	0.5257243	0.08345903	0.2999294	0.04176733	0.09461227	0.1116434	1.250625	0.08176216	0.242174	0.02437715	0.05322431	0.07922997	0.517863	0.2965124	0.06556934	0.045151	0.110645	0.0770357	0.05000596	1.526168	0.354398	0.2381181	0.3011213	0.1151938	0.2074606	0.139312	0.3108005	0.1884975	6.736569	0.3171627	0.03836814	0.3361805	4.32947	0	0.1472443	0.3835155	0.5205129	0.1257661	0.02663246	0.1869759	0.06061879	0.5461275	0.2444647	0.1075793
MIF	22.60357	30.82653	21.10923	9.692353	14.02919	19.71073	0.7070688	19.51707	9.144353	16.57119	11.98738	21.83096	36.93667	15.40582	11.47841	10.90116	75.01401	60.69476	1.586569	12.63046	42.82226	11.42808	9.652351	260.1674	112.276	13.90621	1.085356	106.0391	112.4543	44.1069	28.28477	71.94546	42.89938	66.91072	160.891	123.5044	78.37226	34.08809	88.95991	60.10322	35.38976	118.2139	121.8548	50.63645	36.31316	61.57377	44.2616	41.66015	58.10041
JAK2	1.842573	1.350405	4.716916	3.530349	2.337289	4.049422	5.149908	3.405366	6.109918	2.280342	4.813758	3.451161	2.472258	2.59049	4.577132	5.508576	2.222455	1.577529	4.562386	4.641066	2.786079	7.485887	3.030964	0.3841069	2.672738	3.801011	10.18842	1.246439	1.199435	4.001583	4.605334	0.9776676	1.743904	0.6259344	0.1533902	1.306566	0.8641345	1.757655	2.211346	1.09152	1.026747	0.8193792	1.634832	2.291182	2.446865	1.348592	1.126105	2.867893	2.144812
VDR	1.872318	1.52783	2.157997	1.272358	1.340854	0.2481802	0.5818892	0.2866904	0.4004113	4.749489	1.467275	0.9486544	1.364068	3.095536	0.6798449	0.2442997	3.848411	0.8436353	0.3543995	0.4114436	0.6059894	0.2314301	0.6579533	1.769395	3.876246	6.187589	2.444177	8.870236	1.699999	2.191367	9.122168	0.2786077	1.701932	4.402389	1.962535	7.286265	2.805789	7.879564	8.580832	1.57658	4.27125	3.407318	7.369001	1.559759	4.555445	1.923028	1.286997	3.370153	3.375266
RNASE2	0.2079444	0.6477025	0.4048508	0.5312256	0.4534574	0.05738866	0.0546629	0.07604276	0.1641373	1.189784	0.3802383	1.092157	0.3366095	0.8459516	0.1915947	0.04648022	0.5535254	0.8610032	0.05548738	0.114522	0.1182896	0.07905687	0.1009117	0.524036	7.165887	1.083222	9.01099	1.873633	0.5029877	1.250094	2.311533	0.08724174	1.185212	2.266834	0.6231931	0.02512986	0.8289396	2.350277	0.9137826	0.7164125	0.9518778	1.136396	0.2534542	0.8372822	1.034132	0.3705641	1.37355	0.5822409	0.8455303
CD79B	0.7296384	0.5770724	4.616055	3.220172	0.8595586	7.155442	4.623089	0.3680275	7.099794	0.5758248	4.873139	7.862567	1.599484	1.957534	6.351794	10.40123	1.205514	4.811031	0.2014085	6.173038	8.694714	5.404436	2.838747	1.545497	46.14089	4.016142	0.1761209	0.7695785	0.2190898	3.49198	5.188813	0.6227858	1.039672	1.292998	0.6283531	0.8483141	0.6017783	1.409478	0.1895346	2.440413	0.5950508	2.474939	0.6623929	0.5571818	1.7188	3.468376	0.7686324	0.8031006	3.519249
BLNK	2.577259	2.383958	1.308541	0.2414134	3.424124	0.4860372	0.5532843	0.4921801	0.9662995	2.611299	1.92736	0.9588122	3.975977	1.87851	0.5276936	0.4320562	3.144342	2.403728	0.3782402	0.5914097	0.4337152	0.9852728	0.3960541	1.867281	6.789756	2.733034	6.371603	4.532319	0.6857422	3.839729	3.832445	10.77668	4.835293	0.9588008	0.2288546	0.1401566	4.944296	4.51715	2.292046	1.855526	4.32577	3.489818	4.853319	3.646454	3.249226	2.088614	4.232295	3.511924	6.194541
VAV3	0.7341403	0.4830174	4.028283	0.3144175	0.4446986	0.2204858	0.6413926	0.08948873	1.190208	2.151721	2.201929	0.7465926	0.5655962	0.790571	0.5504187	0.9604484	1.652449	0.3223967	0.08066313	0.362695	0.8628709	0.88384	0.3562649	6.652161	0.630855	4.338463	20.98073	17.80669	4.951291	3.177431	6.133221	30.00621	11.30697	5.183999	0.4673544	2.93559	5.654034	8.578749	7.035015	8.70938	14.26595	8.629742	35.16607	7.375495	18.20397	16.64462	9.032953	11.12432	17.95751
VAV1	0.6807504	1.518008	1.248795	0.8664346	0.8482796	0.86053	1.11205	0.2933961	1.137046	2.321356	0.9900191	2.064372	0.9391728	1.70615	1.120046	0.7458698	1.977921	1.21258	0.2822058	1.436047	0.8609314	0.8688604	0.4512896	1.481954	19.52493	4.667901	1.410136	0.9166014	1.631935	2.888227	4.309945	0.3519054	1.056619	3.322395	1.420822	0.1366236	1.471945	1.980283	0.4120891	1.159778	1.038725	1.222362	1.297945	0.5139415	2.023635	5.342991	1.365042	1.501046	2.174875
RAC3	6.957128	5.153047	1.318779	0.2363902	7.847159	1.461306	0.3513532	1.554054	0.1893616	4.019838	1.475097	0.4049992	4.160775	1.673067	0.5683851	0.4596276	5.063108	7.920765	0.8504794	0.4246763	0.7018363	1.602623	0.7484116	23.99923	6.367229	15.45534	1.336601	13.35947	16.56302	4.971581	2.406104	14.79539	4.907823	8.939703	48.88958	61.98856	7.966567	4.62296	1.742675	11.77095	3.869709	9.139788	14.74972	8.176113	17.46526	7.682125	30.30615	5.987892	15.05011
NFATC1	2.152635	3.14741	6.517503	3.038584	2.869363	3.007858	7.737079	1.886729	4.149922	3.075024	2.094336	3.172544	1.679015	3.73299	2.919242	3.633868	2.932249	2.604627	2.291455	3.580422	3.323961	1.72894	4.927706	2.001578	2.680514	5.185859	2.141108	0.7471498	3.262348	2.669945	3.018549	1.786878	0.3906105	1.307672	4.744773	2.696985	1.130159	1.089022	1.934641	0.504717	2.051777	1.772475	2.093373	0.3195131	0.7295983	0.2997158	0.3097292	0.6011182	1.192085
NFATC2	2.949477	3.428355	4.201008	1.58281	5.669738	1.926929	4.696847	1.429649	3.624286	4.928146	3.744474	2.526567	3.175846	3.247039	3.316951	6.27016	4.101067	2.619838	1.9364	2.984399	2.567921	4.192418	2.386057	0.4595829	3.184256	8.029992	3.543187	0.9254865	0.6278847	3.209164	2.322376	1.81243	1.138433	6.176779	0.46058	1.447136	1.232099	1.573548	1.022929	1.732371	1.65756	1.145905	1.660468	0.9091356	1.785365	0.8175928	1.402774	1.702981	1.869568
NFATC4	2.9215	6.143847	13.13187	20.97838	5.523177	11.34438	16.56298	19.23496	9.855729	8.056224	9.600652	18.1323	5.413763	12.58537	10.42999	12.29092	3.959561	11.10198	29.09717	17.18111	10.33396	13.53596	12.06443	1.236837	0.9386445	12.31062	2.723031	2.815013	0.9407247	7.650723	1.80723	5.324362	4.909733	17.88475	4.752634	1.93396	7.784174	6.483302	4.357251	4.48273	3.738477	3.247377	3.050568	6.524779	0.9936	12.2102	4.65027	4.746571	2.653277
HRAS	12.92792	14.69876	11.87038	10.05933	12.4338	15.2374	9.549645	9.486136	11.21819	11.91094	9.624121	14.76344	15.12828	12.48794	8.764545	9.35991	21.42812	15.80997	8.405709	11.4959	13.64438	8.649492	10.54062	42.14688	26.79197	10.52381	2.879165	29.37531	28.04129	23.81576	12.83168	24.45459	20.61323	43.01287	74.52715	37.77212	15.65467	21.80518	18.71219	16.24784	16.75427	30.14187	25.08089	14.34892	23.58313	14.64846	29.01616	21.50539	27.82132
FOS	350.1021	283.9799	158.4062	745.5815	787.7389	2101.409	481.1492	915.0977	196.0466	463.3843	718.791	2338.576	387.0682	356.2817	117.0902	116.5164	452.38	381.2351	394.283	44.47374	41.92377	17.10022	530.824	60.91109	23.97321	73.96791	22.91794	60.70226	11.49353	496.9654	181.8906	103.663	20.08175	25.18185	8.637818	7.078271	7.260182	21.70599	47.54403	17.84811	19.76571	16.26927	27.12579	200.9709	59.0254	71.19684	119.4069	19.99749	24.49931
NFKBIE	3.50777	9.990101	13.39628	2.268772	6.33755	4.280803	3.757678	1.920416	4.145193	8.570442	5.013824	5.306922	5.344006	13.08443	2.802286	2.494958	9.73535	9.082319	1.963987	2.060264	3.780307	2.189251	6.523679	10.78794	35.52876	10.41133	4.420227	6.548105	7.45975	11.2566	11.90424	7.647539	8.667525	7.499338	21.43013	3.5138	17.79221	8.369666	5.766081	11.13927	8.523525	8.133236	17.14881	7.674276	7.514904	9.198367	23.15339	11.41134	5.985542
CR2	0.0321388	0.0273015	0.1251432	0	0.007787111	0.07982722	0	0.01175277	1.327603	0.007661947	0.492744	0.5251495	0.05675411	0.04902969	0.009870624	0.01077561	0.02673437	0.01612996	0.02572752	0	3.213101	0.07738456	0.007798189	0.02024806	0.200638	3.408134	0.06427806	0.07620496	0.07773914	0.168007	0.4700769	0.2427053	0.3053003	0.2168833	0.3317602	2.194426	0.5204735	0.4580064	0.1008782	0.7495228	0.008173181	0.936722	0.1018486	0.2480281	0.8327988	0.05727245	0.9641448	0.188975	0.357194
PIK3R2	0.3586015	0.4716811	0.1073085	0.2039066	0.5045098	0.2298591	0.1550836	0.3299557	0.2145746	0.3143871	0.3172855	0.2784643	0.5260115	0.3529473	0.1385575	0.2288308	0.6928244	0.4310726	0.2037236	0.1146739	0.1381876	0.2594745	0.2694547	0.3060931	0.5719515	0.2195142	0.3701719	0.2797719	0.6547512	0.6168054	0.2131867	0.6260617	0.4944934	1.188964	0.4391249	1.690128	2.23073	0.6650895	0.522854	0.6621809	0.6089507	0.5563081	1.032081	0.1513764	0.4087515	0.5344967	0.6876861	0.4955612	1.335828
PIK3R3	3.481783	0.9719114	14.60007	4.800997	2.443598	9.338127	10.30927	1.288742	31.78366	1.772934	8.097125	3.999867	2.768697	4.643672	9.845322	25.04075	2.248884	2.706247	1.707379	11.36519	6.821688	8.973328	5.084361	10.07138	2.957546	8.28554	18.58848	22.25529	30.66233	13.01402	14.65186	5.724518	22.47655	8.826208	5.326671	19.19581	9.264218	19.62597	11.54498	7.911513	15.97578	9.648885	28.54875	7.158942	33.04089	18.99154	8.227902	17.86843	24.05323
AKT3	3.109583	4.490168	11.59838	11.53489	4.596923	11.88731	17.33578	12.65999	15.66866	6.01623	11.01473	9.971815	3.669762	9.386604	16.31524	17.24999	2.963424	7.066587	17.14185	15.96962	10.59686	9.121702	10.18792	0.3653734	1.667492	6.954505	5.208451	1.029366	0.2685344	6.526733	1.58501	0.3730755	0.440728	0.3655586	0.4358881	1.003219	0.561448	1.135882	0.5825063	0.7465114	0.8427649	0.4587961	0.6684905	0.6616149	1.032208	0.8183419	0.3739512	3.693036	1.203761
CD22	14.02846	19.33715	0.3941092	0.7879545	25.78002	0.6014908	0.4154523	56.49565	0.791416	18.18256	2.60307	0.9818004	22.52597	5.936873	0.3679568	0.3333195	16.14073	13.79134	41.60049	0.5264497	0.5655201	1.069259	1.688538	0.2569554	2.399767	1.915921	0.4418443	0.1027511	0.08015626	0.9927454	1.446622	0.9874602	0.4479746	0.3903544	4.023419	0.4281951	0.5969906	0.3883198	0.01600227	8.856441	0.3824701	0.2321748	0.1335995	0.1282976	0.4603714	0.5288831	14.59263	0.3069078	0.8637433
CD72	0.8191472	0.9715712	0.6319068	0.438269	0.7414774	0.3071124	0.2437714	0.1243424	0.4818847	1.171717	0.6847969	1.014691	0.9416136	1.626914	0.3844908	0.3368306	1.010529	1.093726	0.2350757	0.3447328	0.5011414	0.634603	0.2700117	1.168479	24.60423	1.638977	0.7882416	0.5716948	1.222486	0.7635112	1.70902	0.7003043	0.6056303	1.383975	2.501239	0.8965409	1.617301	1.082293	0.6985799	0.8355813	0.6367405	1.925765	0.5086301	0.5600839	1.250028	0.4131363	1.276125	0.5712358	1.294599
PTPN6	10.31191	10.65913	3.740328	1.697504	9.166366	2.279306	2.109253	1.520602	2.651325	12.47869	4.20147	4.216085	8.989622	7.523042	2.088901	1.916114	12.58261	6.610807	0.8614446	3.202054	2.197503	2.283926	1.589475	20.39846	40.70743	12.537	3.029864	10.5235	17.27058	13.71407	15.86202	13.0271	11.86504	11.53566	14.1004	5.121094	14.58733	13.29993	10.92028	22.10348	12.21134	21.39951	18.03173	9.10761	7.637797	7.999183	17.27004	13.62042	11.12176
PRKCB	0.3858343	0.5536508	1.200228	0.4115848	0.7011465	3.110306	1.163649	0.1277481	0.6564321	1.301443	1.104483	2.592411	0.7296859	3.118061	0.5092267	0.4545216	0.5074523	0.8635481	0.1460849	3.062468	4.884972	4.709858	3.878871	0.2710047	3.917733	2.555035	1.027161	0.1743178	0.1513423	1.774384	1.61523	0.1224994	0.3343262	0.05683835	3.552283	0.02457404	0.1363999	0.5419051	0.05891679	0.3191931	0.2108277	0.1082767	0.3527072	0.05248481	0.4339817	0.1911391	0.1980315	0.3722757	1.123639
IGHE	0	0	0.06366905	0	0	0.3835733	0	0	0.08776464	0	0	0.1459948	0	0.05654156	0	0.02485309	0.01849821	0	0.08900773	0	0.1264995	0.05636254	0	0	2.693239	0.1241146	0.07412614	0.07909233	0	0.1162484	0.5529396	3.685222	0	0.2308727	1.332892	0	0.1662135	0	0	0.2652006	0.1131048	0.1620357	0.4878814	0	0	1.967263	0.06120341	0.1867954	0.1507024
IGHJ1	0	17.09844	1.037316	0	3.657696	0	0	0.7360549	0	0	0	0	0	0	0	1.012286	0	0	2.416902	0.8313856	1.717474	0.7652299	0.7325799	2.853225	48.25191	3.370189	0	14.31774	0	23.67444	155.4436	0	1.434031	0.7836353	1.005365	0.3648663	0.7522229	13.35295	3.790691	5.600947	0	4.399891	0	1.013058	0	0	0.830954	0.845369	9.00273
IGHV3-48	0.1211405	1.646517	0.2081035	0.2785246	2.905836	1.103271	0.6687348	0.0885992	0.5737207	0.1732806	1.226837	0.3711451	2.139227	1.848071	0.1116157	0.4061639	0.241847	0.1823955	2.230413	1.100816	6.770507	5.710883	0.1763618	6.754393	754.69	6.35551	0.9691307	14.30448	0.7032513	68.58281	277.6853	0.1524711	3.538604	1.226244	3.14642	0.04391909	1.629816	87.15136	0.9125739	3.467253	0.1848425	2.515679	4.252399	0.1219421	102.828	0	2.500556	2.950964	15.95938
IGHV3-64	0.1974818	0.1677583	0.03392479	0	0.1435473	0.3270071	0.07786885	0	0	0	0.2916632	0.0432169	1.525713	0	0	0.1986372	0	0	0.23713	0.1631398	3.243758	0.9009499	0.1437515	1.306382	696.8076	0.44088	0.09874162	0.9130936	0.2866081	4.413273	21.7501	0.1242783	0.07034869	0.7688497	0.2959188	0	0.073803	6.696071	0.3719169	0.7065345	0.07533205	0.4316875	1.010948	0	0.620274	0	0	0.3317675	1.445378
IGKJ5	0	2.339787	0.4731615	0	4.004215	0.5701111	1.086066	0	0	0	2.324534	0	0	0	0	0	0	0	3.30734	0	0.587557	3.14147	2.004955	29.93383	36.10957	7.686396	1.377186	9.796348	0	7.559208	163.16	0	3.924716	2.144686	1.375763	0	0	30.4541	0	1.094922	1.050684	4.515678	1.510721	1.38629	2.162798	0	2.27419	6.940925	120.9553
IGLC2	8.722114	586.78	20.66548	11.71973	62.98838	29.54212	6.342435	10.85283	9.745801	18.79532	241.6232	30.44079	44.60705	142.0471	4.070351	30.11732	20.35284	14.75271	113.6188	14.97214	298.4688	69.50673	23.58209	156.6103	6149.279	90.65954	9.968201	269.688	18.65899	1649.688	2975.78	7.223566	73.43977	91.02382	61.44477	3.613914	76.87653	640.248	12.15975	297.2832	30.67906	106.7212	107.4835	2.166453	690.8453	2.72509	277.0278	88.58443	944.4824
IGLJ2	1.49522	63.76253	0	1.375116	5.21692	0.1237955	0.2358314	0	0.1180225	0.4277556	0.5047559	0	0.1320209	1.824839	0	0.1002645	0	0	7.181652	1.976322	0.5103353	0.1136913	1.523766	1.978236	18.14616	7.343802	0	12.76324	0	29.31121	233.0443	0	5.965569	2.794219	4.481055	0.2168348	2.011659	46.95152	1.126377	13.0765	2.053336	5.229585	0.1093474	0	2.113362	0	5.185153	4.772712	35.26264
IGLJ3	0	0.2525906	0	0.4557675	1.512956	0	0	0	0	0	0.125472	0	0.2625415	2.268088	0	0	0	0	3.332395	0.2456367	0	0	0	5.338989	10.24668	7.302076	0.2973469	9.941067	0.6473108	28.91151	56.36436	0	9.321201	0.4630572	1.485198	0	0.8889907	13.36981	0	4.491668	1.361113	1.949952	0	0	13.30858	0	4.664674	1.248841	17.89386
IGLV1-50	0	0	0.1331862	0.09903095	0.187852	0.0534919	0	0.09450582	0	0.1848327	0.1090522	0.05655545	0.5704605	0	0	0.2599449	0.06449254	0.1459164	0.1034394	0	0.8269321	0.09825174	0	0	13.35863	0.1442385	0	0.3676654	0.09376684	3.343649	4.309155	0.2710597	0.2761837	0.2012298	0	0.09369406	0.2897451	1.047721	0	0.4109337	0.09858268	0.1412311	0.09449775	0.1300716	0.1014646	0	0.4267616	0.6512473	0.9457413
IGLV2-33	0	0	0.08728223	0	0.2769906	0	0.1001711	0	0	0	0	0.05559456	0	0	0	0.04258806	0	0	0	0.1049322	0.1083843	0	0.1849231	1.200386	1.903139	0	0	0.1807093	0.09217371	0.6972085	2.786803	0	0.1809942	0	1.015126	0	0	2.808873	0	0.3029638	0	0	0.0464461	0	0	0	0	0	0.8263759
CXCL17	50.66015	24.82653	0.7107372	0.1011965	16.34858	3.534785	0.277682	0.1126678	2.883562	30.59765	5.534697	3.698698	32.178	31.15578	0	0.7231016	45.05555	3.711111	0.07046757	0.03636001	0.01877811	0.1004002	0.9291257	28.32587	0.1318912	0.04913087	1.936631	32.06018	0.383269	91.28631	320.2109	162.9053	42.89791	6.271718	1.846692	48.07888	4.934683	102.878	9.532521	1.854645	15.74877	6.879225	94.2466	2.835539	1.55525	121.4334	7.449932	197.1694	2.147604
CYR61	33.74446	111.7465	190.7213	1838.216	168.7242	748.329	1037.159	73.02624	347.8612	59.18447	358.2225	418.7829	120.4119	224.9736	1086.015	246.9487	52.88796	139.8649	74.22991	505.9118	738.1334	118.9382	554.3436	26.12802	29.36757	132.3713	20.57084	54.36075	35.23762	319.1925	102.5536	29.94222	25.68171	45.2472	25.61776	31.47748	18.45045	34.03416	45.80638	30.2689	17.88944	19.6875	42.63658	65.08164	52.94405	33.92802	72.10988	16.36607	74.75016
EDN2	1.915779	1.112077	4.09188	0	5.384557	0.1057436	0.1510817	0.02335257	0.1260155	7.353272	0.6332546	0.09782471	1.127695	3.799427	0.02941916	0.5780959	2.581669	0.5648806	0	0.290148	0.2179589	0.631233	0.5345732	2.806222	2.272388	0.4276994	4.310532	6.609397	1.714577	4.30637	1.933453	3.107843	1.137425	9.944853	7.272488	1.829006	7.35058	5.060199	4.329576	18.20149	4.092475	5.583755	29.37502	4.178322	0.6769464	10.27853	14.23623	0.9923673	3.94684
EDN3	0.4890905	0	1.035118	0.01499347	0.04266173	0.07288897	0.03085644	1.466607	0.03860551	0.06996002	7.652712	0.0256878	0.08636879	0.08953647	0.01802542	0.3082898	0.1367001	0.1914641	0.2818966	0.03232303	0.01669321	2.335453	5.724803	0.8319683	0	0.08735193	1.428154	0	0	1.01247	0	3.414441	0.08362947	95.13186	0.1758919	0.09220546	0.0292453	39.2097	15.99034	0.7465935	18.92566	54.73958	0.007153568	95.74778	0.2304289	84.37354	0.1453781	2.267801	0.047729
SAA1	0.5472699	3.370516	0.7521104	0.05242815	0.1491766	0.6796618	0.05394836	0	3.563818	346.2514	3.319677	18.29402	0.6946196	131.9132	0.8193909	0.3440448	13.79382	4.403241	0	0	0.1459292	0	0.4481665	1.874799	484.5493	7.101627	6.704104	24.47678	53.56293	62.49227	49.64866	29.21705	26.90355	32.33289	5.262067	0.1488082	85.0828	23.80064	3.865019	4.514227	140.4977	80.30233	153.9368	0.9640602	2.148662	68.44191	12.20036	14.19336	3.560438
SBDS	17.46437	27.82347	67.23866	52.49641	31.29738	83.30468	67.67217	60.57239	103.4844	21.78293	74.29448	67.65691	33.69505	31.06809	110.6341	79.89029	28.07995	43.45772	48.8832	55.1633	88.88327	60.99748	55.7116	9.023131	19.48916	29.00594	14.38253	19.25786	22.97829	33.21712	22.19428	17.78524	15.90847	19.24521	4.044679	29.37974	19.96431	16.50359	20.6562	21.69235	17.1276	12.84657	28.25071	17.73202	33.99913	21.39164	14.07057	17.9187	18.45342
SEMA3G	0.9503641	1.020242	7.88313	7.043431	0.5921219	7.215642	11.41507	0.637787	9.488202	0.6871747	3.750288	9.347563	1.392397	2.883744	15.29004	8.77139	0.4534813	4.575793	0.5684937	9.395271	4.491276	4.728819	6.271737	5.872332	0.8214909	3.380726	0.8563781	3.699583	0.2197748	4.512207	4.289285	1.253117	1.413712	0.7481363	0.7407319	1.363061	0.7571766	1.94762	1.357114	1.486262	1.936143	0.753364	2.317986	4.320709	2.337168	6.185427	0.4397705	2.087864	1.528738
SEMA4A	5.988941	8.849903	1.852956	0.8410807	7.088348	0.8891547	0.9581975	0.8227145	0.6435022	4.131948	1.746534	1.015558	5.547506	3.432164	0.2961261	1.053933	4.104154	5.564974	0.9287237	0.5180593	0.7324221	1.442429	0.5820257	7.489501	19.5025	4.401371	2.586865	6.161604	1.069414	4.450246	3.756123	6.784735	4.920298	2.17906	3.54739	6.815064	5.700939	4.5301	3.749809	4.431186	4.10264	4.172515	14.80186	2.974833	3.97636	10.61762	9.812128	7.690883	5.367606
SEMA4B	14.46133	25.05168	21.07264	9.51452	19.56841	7.08741	4.48874	11.34424	4.14494	18.24952	11.50173	12.67194	14.13062	12.50083	4.446022	6.732002	14.49508	19.99956	14.05202	6.540961	4.04413	5.912564	6.046346	21.19135	14.08481	14.76674	7.850706	42.49177	15.28021	8.914692	9.655975	14.2058	25.89607	18.01891	19.26696	7.823742	21.13224	32.57363	16.64203	48.4485	22.56736	24.66414	36.91411	28.42982	20.38234	16.74936	15.40645	21.45881	11.45662
SEMA6D	1.552862	1.937158	0.6007383	0.8199555	3.57292	1.280619	0.8919441	6.738342	0.9192936	2.369896	0.6217313	1.881096	1.292833	1.119206	0.9744993	1.412312	1.061867	1.629286	10.63475	0.651511	0.5034046	1.20631	0.5651819	0.1675492	0.3389189	0.6756126	0.3545931	0.1913492	0.7763697	0.3835112	0.1234007	0.2924025	0.5357513	0.02856241	0.3603341	0.04654603	2.668634	0.5587995	0.09211026	1.516518	0.6156811	0.1603699	0.03353235	0.1784686	0.5616704	1.057564	1.019666	0.9192401	0.2635039
SLIT2	1.298618	3.46511	8.342103	16.32466	4.492579	7.017673	16.98498	1.442401	13.65091	2.146596	3.055977	6.938466	3.525495	2.334598	7.908904	12.40272	2.506523	3.764498	1.617572	15.47309	16.6971	6.270757	8.138938	0.9777112	0.2381668	7.392299	14.13402	2.081321	2.263988	5.873108	0.8039032	1.442321	8.188683	0.5286633	4.505509	0.8615233	2.770956	1.966096	1.177175	5.248004	7.247685	0.4652686	0.3625398	0.5858044	1.400518	2.693477	4.969639	3.679862	2.037648
TYMP	13.96997	9.531015	15.70913	2.910162	8.416742	2.807486	2.723434	0.5028646	1.985838	13.28833	3.771728	10.64202	15.64619	20.7399	1.972489	2.389103	18.85064	8.222991	0.2877093	3.201418	5.78013	3.13678	1.728967	30.21402	127.0142	29.4089	8.094513	43.61759	6.973716	27.75332	75.50654	4.726832	18.9597	19.55321	14.56443	1.019752	15.45235	16.25249	4.120071	8.882959	10.81304	10.41838	47.91091	5.206554	9.902113	12.91889	22.92728	21.73676	15.31288
CMKLR1	1.002507	0.6328527	2.218288	3.136705	0.5281482	4.542252	11.33669	0.3666045	17.20557	0.8748691	8.899205	5.430367	0.8486227	2.104658	5.321776	5.720273	0.7390573	2.295298	0.485929	7.119232	3.610017	5.384852	3.628652	0.8865556	12.84315	5.554198	2.593659	0.7131191	0.1668522	3.101116	2.413362	0.1350535	0.7273486	1.60418	0.8728476	0.3801278	0.8524311	1.627073	0.398389	0.7239185	0.4490796	0.5327812	0.9416559	0.6573303	1.639393	0.8499344	0.850523	1.027517	1.106966
CX3CR1	3.021121	10.36292	0.5460452	1.426533	11.14662	0.7705468	4.16657	1.183327	5.94472	7.260434	2.398626	2.09936	5.113777	1.703765	1.398388	0.907318	2.551205	5.028426	0.8940224	1.880683	1.288928	1.355431	1.657174	0.6630202	0.3861473	2.605173	0.615683	0.1629598	0.5922319	1.324819	1.218843	0.2763252	0.4590468	0.2452746	0.9154185	0.659255	0.9310687	1.055409	0.3775135	0.8765367	1.015901	0.6729246	0.4083699	0.9080102	0.4272339	0.3061843	0.2955514	0.6855469	0.5356182
CYSLTR1	0.2536318	0.2872759	0.4679806	0.4823559	0.3687241	0.5522024	1.259376	0.054963	0.6043068	0.624818	0.8324259	1.504795	0.4271542	0.4442537	1.298277	0.9952657	0.1875389	0.5021032	0.02255949	0.5587341	1.090108	0.6606993	0.553873	0.03550953	1.161151	0.6920653	0.4978733	0.1470068	0.02726661	0.5156164	0.5770698	0.02364657	1.070825	0.1609188	0.009384128	0.03746249	0.1123406	0.2631228	0.01769125	0.1493701	0.1290016	0.06160322	0.2816613	0.1323831	0.1549015	0.147073	0.06204934	0.2367215	0.2138995
CYSLTR2	1.120301	1.539242	1.097819	0.08959241	5.466662	0.5242645	0.9833624	0.566428	0.207616	1.358634	1.303115	0.4135854	0.9289629	2.362999	0.2782498	0.1404486	1.750375	1.606112	0.5926779	0.2172869	0.3408093	1.307386	0.1843723	0.009206235	0.3430044	0.7177022	1.0716	0.09008556	0.07069168	0.4659675	0.2051818	0.04087088	0.3470291	0.0606836	0.1362445	0.06004129	0.0436883	3.152366	0.2385059	0.2168647	4.206647	0.04259016	0.1104262	0.06864353	0.07649507	1.514052	0.1608697	0.1063793	0.1188338
EDNRA	1.11136	6.199496	21.98091	31.04123	5.942073	18.72488	22.03755	23.70277	14.34762	4.97223	29.68031	22.44016	5.064486	17.44426	21.1736	29.68957	1.497648	12.07115	26.39316	26.11469	27.87472	62.20427	17.59091	1.306999	0.9990809	10.57233	7.693132	2.810845	0.8960729	14.1272	1.517157	0.9687923	1.01174	13.63429	1.406277	2.077276	1.892094	4.15061	4.162784	2.248233	3.777801	0.5938504	2.402134	3.480444	2.07502	2.470886	0.9176179	1.524776	3.123089
EDNRB	0.8662969	0.9930327	8.054127	5.759359	1.00904	7.12059	8.445059	0.6183214	11.20849	0.3881707	7.667855	9.501857	0.751076	3.104937	21.32978	10.3234	0.1198141	3.968029	0.7853888	13.91634	5.815573	5.130734	3.396108	0.4339967	0.8679136	2.015571	4.655075	0.3266752	0.06816516	1.579555	1.135797	0.3459336	0.4015515	0.2031763	0.9696739	0.2383929	0.1092178	1.107863	0.7272926	1.385795	0.4299967	1.049515	0.2022731	1.092664	0.4261755	0.8887975	0.2240626	0.4295972	0.4243953
GPR17	0.1175575	0.1830833	0.4308232	5.19551	0.0996931	0.6569831	0.6953097	0.1074734	0.5335538	0.1961814	0.3059055	0.6345814	0.1989457	0.478243	0.1263669	2.64738	0.009778914	0.2802512	0.01568438	0.6798001	0.3510824	3.575466	0.5562231	0.1110952	0	0.3718017	1.136397	0.04181145	0.2985724	0.6606271	0.206334	0.08220082	0.05583647	0.09153658	0.9590678	1.129433	0.4100474	0.08665337	0	0.4673197	0.04484386	0.02141467	0.7379209	0	0.06153973	0.1795642	0.09706389	0.1645795	0.03186698
PLAUR	1.866928	3.919943	28.22684	4.067446	1.65577	4.360064	3.916854	2.056726	3.461633	3.879744	3.364237	5.75065	1.596573	11.51783	2.423341	2.204604	3.39899	3.491582	1.814077	1.959362	1.76834	3.151573	2.991464	12.69409	29.49367	7.300437	4.191811	13.77291	4.52435	10.15535	19.11458	2.734012	13.86155	20.85451	9.008359	5.691489	4.58996	24.19929	13.59954	5.881183	5.034419	7.469055	16.37083	5.153252	5.559608	10.95824	13.39818	15.32703	10.24571
ROBO2	0.006281304	0.008003831	0.1694102	0.2382912	0.006848714	0.05200557	0.1386994	0.8096913	0.2268302	0.0404318	1.697678	0.0357396	0.005546096	0.03353879	0.4138015	0.127414	0.009405082	0.02600802	1.126331	0.1816146	0.08709511	0.4417879	0.5509627	1.118938	0.03058637	0.4802902	14.20213	0.265853	0.02051132	1.120521	0.2012024	1.334769	1.185918	13.28385	0.1192223	0.68318	0.1244149	4.757368	0.9345352	0.3570669	3.083763	0.1990949	0.02641321	2.462758	1.119624	2.939493	0.2852462	3.068147	4.193772
ADM	1.790633	1.292134	4.233734	1.564164	3.316957	9.245951	3.537905	6.562209	3.297944	0.7711561	4.0705	11.34293	5.516655	1.879893	12.41818	4.544732	1.845085	11.82792	5.425433	3.753776	2.201501	1.141933	0.798884	11.79081	30.31943	1.354027	10.91716	11.54585	9.025834	4.287762	13.21359	8.788798	10.96047	10.73448	5.751072	51.25794	2.576045	22.90668	51.45466	6.857966	5.28821	23.9064	34.34305	51.61302	40.27673	27.63791	4.705682	4.706447	37.56347
ADM2	0.2692514	0.2079324	1.025995	0.01875937	0.151235	0.1013294	0.02895498	0.02237772	0.08211344	0.07002547	0.3718384	0.2089086	0.2053178	0.07468352	0.01127643	0.0615515	0.3787202	0.2441608	0.0293917	0.05055198	0.1200947	0.1209765	0.1336324	6.38439	4.419236	1.475443	0.6486558	11.49169	1.643003	4.232166	9.88129	3.137282	8.641076	4.393196	0.5012718	7.059429	1.481928	0.7217061	2.028321	2.053107	0.2334307	0.8025995	9.782705	1.99579	10.1868	0.5795171	2.122081	0.6373877	2.916183
AMH	0	0.2921342	0.2780076	0.1705384	0.191156	0.0921169	0.1435773	0.1109631	0.03991872	0.1446796	0.1195064	0.1505158	0.3215042	0.1851643	0.09319289	0.2306044	0.2120251	0.380725	0.2105174	0.1336901	0.008630525	0.2614856	0.07362612	2.982265	0.5455618	4.154873	1.658798	3.25207	0.4697403	2.648999	4.242921	0.09335687	1.830371	3.544079	0.1414584	0.3373638	3.477613	2.341053	1.257214	0.09649872	3.842896	4.554661	5.177834	0.1221778	1.270759	16.16795	0.4008622	0.2888698	3.536934
ANGPTL7	0.04676737	0.1589131	0.06427217	0.716846	0.05099201	5.149851	0.3872566	0.1368181	0.7290713	0.2174137	0.1776118	4.185937	0.04129339	0.6421181	1.400433	0.5958523	0.04668361	0.3872847	0.2059083	2.472611	0.3591501	0.5334042	1.072356	0.02209825	0.01751773	0.1305107	3.905103	0	0.01696853	0.1283512	0.04104246	0.009810473	0.01665988	0.03641558	1.51838	0.03391072	0.06991169	0	0.08807684	0	0	0	0	0.04707686	0.0367231	0.07143519	0.1158435	0.03928435	0.01901625
ARTN	0.7087948	0.5686615	0.6291019	0.8902726	0.5009034	0.4890343	0.5434414	0.05759948	0.4351471	0.6899932	0.274169	0.3360773	0.5215271	0.9912004	0.3809549	0.382876	0.7664858	0.6151215	0.07880544	0.5530059	0.1511998	0.7260759	0.8025856	3.163093	0.7964832	1.12086	0.5315999	3.571355	5.514887	4.369113	1.434124	1.197741	2.216328	5.396411	1.711163	5.182254	2.045548	1.886672	3.967533	3.47508	0.6158636	1.205087	3.023715	1.010771	1.205894	1.398428	1.170463	2.960382	1.152822
BDNF	0.0473293	0.03446197	0.03252221	0.2539108	0.03440314	0.05877889	0.05865315	0.07170354	0.02935315	0.1740866	0.03994354	0.02367437	0.06268432	0.0618889	0.04360801	0.01360177	0.04386993	0.01781537	0.01082506	0.01117107	0.03750041	0.04112864	0.03445208	0.1533516	0.07091285	0.06792629	0.5003419	0.04328619	0.07359606	0.03711239	0.1602088	0.02836672	0.578059	3.311517	0.09456146	0.01225649	0.05053694	1.275872	0.1018687	0.08063379	0.06705915	0.22909	0.02472325	0.6125466	0.1858218	0.3898686	0.02791318	0.1931024	0.1594564
BMP8A	0.4948717	0.3678388	0.8182451	0.758535	0.6295042	0.3072939	3.170901	0.5542163	1.03758	0.3760558	0.5612128	0.4602651	0.6554227	0.6134024	0.3989669	0.4562863	0.3087409	0.7567471	0.9408587	4.752459	1.583487	2.128352	4.165141	1.198399	0.3939004	3.038216	0.3402267	0.9020515	0.5386606	0.4850555	0.32572	0.2854778	0.2864672	0.1685835	1.359501	0.3924685	0.2311796	1.185526	0.9319903	0.8606656	0.1651784	1.08177	0.4523828	0.3113416	0.6314551	0.6259762	0.4852143	2.260313	0.7797335
CALCA	0	0.02089095	0.135189	0	0	0.05090277	0.01939403	0	0.009705801	0	0.2283024	0	0	0.2251034	0	0.008245433	0.01227419	0	0	0	0	0	0	0.0464811	0	34.23191	0.368889	2.449087	0.5353699	0	0.02158201	0.02063519	0.1927316	0.1340429	0.393075	1.988247	0	0	0	0.1368652	0	0.9407663	0.03596954	0.02475517	0.07724277	0.1972105	0	0	0.7999691
CALCB	0	0	0.123308	0	0.009662189	0.03301634	0.03144818	0.02430458	0.005246113	0.009506887	0.151446	0	0.005868339	0.04055712	0	0.004456765	0	0.01000696	0	0.01098096	0.01701334	0.01516077	0.01935187	0.3266074	0.03983203	40.83376	0.4120713	0.09455454	9.366085	0.2293079	0.02333072	0.1505734	0.01894072	0.2484066	0.05311555	0.3903523	0.2285137	0.03919247	0	0.05284104	0.01014122	0.1888701	0.03402351	0	0	0.1218227	0.06585157	0.02233131	0.08647876
CD70	0.1707986	0.05803649	1.208847	0.1570791	0.1489819	0.1555525	0.1616338	0.01249179	0.3370422	0.2198809	0.2882907	0.05980407	0.105565	0.6774654	0	0.2634233	0.1704927	0.1028653	0	0	0.1311648	0.1688301	0.2237907	1.000739	7.779517	1.334583	0.06831992	0.09719615	0.04957646	0.8839282	0.839388	0.1289834	0.146024	1.223535	2.388726	0.02476899	1.251086	0.3273352	0.1929987	0.1629518	0.4951656	0.2986871	0.4371754	0.1031573	0.3218785	0.05217753	0.8179364	0.02869399	0.777829
CGA	0	0	0.4172274	0.05268065	0	0	0.1264857	0	0	0	0	0	0	0	0	0	0.0228717	0	0.01834193	0	0	0	0	0	0.1201544	0.02557645	0.0229129	0.2770771	0.06650713	0.05389978	0	0.02883867	0	0.01784108	0.04577844	0.4402677	0.01712591	0.03377863	0.04315148	0.03643348	0	0.07512949	0	0	0.8995874	1.058697	0	0	0
CHGA	4.420104	0.08598829	0.08694458	0.1163662	0.171683	4.253227	0.06652239	0.02467753	2.643332	105.8909	0.09254671	0.4725717	0.8043824	10.06323	0.06217666	0.08484663	33.36928	0.3746692	0.01350515	0.05574733	0.02159301	0.3720073	5.722719	154.6493	0.2906858	0.6591171	1.518367	0.8520486	0.03672686	40.75789	0.1924709	14.18424	53.49925	0.5385914	3.893115	0.8073637	7.931562	5.83229	0.0635448	0.7511263	25.43319	3.74317	8.975687	3.685153	0.3974193	59.19823	0.4596767	248.0676	0.2332341
CORT	0.1852484	0.2753908	0.127293	0.2484538	0.134655	0.2300625	0.1460902	0.2540367	0.1645004	0.198736	0.1367978	0.1824289	0.2657942	0.6358674	0.1706832	0.2018599	0.5085208	0.4183797	0.3707343	0.1147754	0.1580684	0.2464988	0.1348466	0.6127279	0.346944	0.2067844	0.416812	0.1976608	0.336067	0.5810364	0.3251435	0.3108791	0.1319816	0.396672	1.943113	0.2686449	0.5192335	0.2389614	0.3488778	0.4418446	0.3179946	0.1518547	0.2709493	0.1398558	0.3636562	0.371384	1.070681	0.3501174	0.3012981
CSPG5	0.3356196	0.234193	0.1564923	0.1286087	0.2352453	0.09924059	0.09452701	0.0964323	0.1892253	0.1371639	0.1719708	0.05246211	0.3386701	0.164574	0.1656596	0.1205654	0.2572464	0.3338764	0.08635748	0.3366674	0.4551347	0.2643075	0.1832289	1.076113	4.750177	0.8429332	0.2756895	4.143815	0.8698023	1.071477	0.1367487	1.458358	1.8019	0.07466612	0.8142397	67.80062	0.5823439	0.3357438	0.8803851	4.174045	0.2011845	0.2882201	6.780365	0.3981693	1.185922	1.093947	1.12824	14.28724	0.9942631
CTF1	15.50482	25.64766	10.72973	16.43831	26.17539	18.05786	21.10648	33.35249	16.55791	16.59995	16.61539	11.31483	13.24572	12.76235	13.96699	15.95404	10.3285	16.52608	30.51339	10.00261	16.51727	11.41867	23.16784	1.575218	3.887483	10.63716	0.817704	4.496665	2.94402	11.24536	0.9660024	4.301444	12.03242	4.530391	11.09043	1.106001	12.88182	4.404619	6.929858	2.525427	8.781798	7.906055	4.461952	7.629591	1.308856	7.097681	14.67153	19.89259	5.856889
CTGF	43.62922	168.9288	328.3547	1307.43	116.5434	341.2369	723.2129	29.21751	420.355	95.11572	502.4536	125.8255	58.81109	203.261	754.6663	322.3295	121.9988	159.2656	23.49875	534.4029	1156.498	189.705	770.4498	76.16081	18.78941	244.6804	118.9855	42.55778	42.32677	275.7234	96.44765	23.71118	71.44527	11.60276	65.15315	47.00676	20.65316	56.48569	26.92542	81.31071	73.4167	21.32414	54.15945	90.24573	38.42271	69.3331	24.95775	70.38357	63.51912
DKK1	0.2372289	0.1007614	0.4727326	0.01818111	0.0172439	0.1276677	0.3367493	0.5638861	0.01872524	0.01696673	0.1001046	0.03114908	0.04189239	0	0.3715802	0.7715274	0	0.03571842	2.088951	0.1175849	0.3542388	0.2164567	0.5180528	0.08967524	0.05331551	6.593715	0.1186153	6.935601	0	0.1674167	4.621798	0.5772614	0.3549324	56.08072	0.07109562	0.01720131	0.2837033	8.81319	21.13233	0.0754434	0.03619763	48.79771	0.06072101	0.04775975	2.738302	0.06341249	0.09793655	0.1594168	0.3279656
EPO	0.03934788	0.03342552	0.4326048	1.14593	0.05720307	0.03257778	0.3413349	0.1438904	0.5124663	0.08442544	0.2158496	0.05166532	0.08685583	0.1800828	0.2175248	0.5013224	0.01963871	0.04443318	0.1259939	2.502908	2.115205	2.453339	0.8879088	0.2231093	0	0.6149116	0	0.0839687	0.02855306	1.388426	0.06906243	0.1320652	0.02803369	0.03063837	0.07861501	0.128389	0.08823065	0	0.07410374	0.06256697	0.06003908	0.1720258	0.04316344	0.03960827	0.6797364	0.2253834	0.03248843	0.03305202	0.1919926
EREG	0.009153872	0.04665658	0.1258012	0.1543407	0.1197692	0.03031551	0	0.00669492	0.003612724	0.01964069	0.007725405	0.08814222	0.0848656	0.04189436	0	0.009207425	0.01370622	0.05168456	0.03663895	0.007562017	0	0.003480143	0.03997987	0	0.01371512	0.1737069	0.4851587	0.01302296	0	0.007177838	0.04016662	0.007680895	0.06521743	0.3777679	0.02743343	0.01659353	0.04789385	0.222666	3.999554	0	0.0907885	0.10005	0.04016609	0.2027179	0.4168975	0.03145985	0.03023237	0.03075682	0.0967743
ESM1	0.07767374	0	1.054123	1.190576	0.02823008	0.09646406	0.6431765	0.3550543	1.762674	0.05555267	1.245502	0.0594934	0.08572783	0.236992	5.403279	0.1757884	0.1163019	1.958907	0.3575281	0.4010394	0.6296344	0.3174497	2.091998	0.4404235	3.069457	0.4551943	5.184759	0.7459038	6.79192	2.55807	0.7157379	5.849459	2.628613	0.7257713	1.68767	4.385977	3.09151	5.453487	4.82733	2.76351	0.7851864	2.24974	5.112346	12.7837	1.143594	3.796588	2.453087	1.516959	1.531785
FAM3D	0.03191017	0.02710729	0.06578099	0.04891163	0.02319515	0.03962967	0.0754948	0.07001498	0.188908	0.06846697	0.565542	0.7262547	0.01408759	0	0.05880244	0.1069895	0.09555907	0.09609127	0.05108899	0.02636101	0.1633695	0.02426339	0.04645628	0.2714043	0.5020111	0.1424795	0.0638208	0.1815908	0.1157792	2.97759	47.88679	16.989	1.455017	2.360462	0.06375485	1.180031	0.5485723	1.434809	9.074546	0.177591	0.04869023	0.4534034	0.5133993	0.8030336	1.829146	0.5239706	0.05269464	1.608263	0.7266061
FGF13	0.2131161	0.2564725	0.6624766	0.3111071	0.3411745	0.5009858	1.612644	0.9843802	1.546017	0.123389	1.521309	0.3264681	0.2822572	0.1277263	1.040239	1.826338	0.1367578	0.274084	0.7047492	0.9913589	0.6775977	0.8652103	0.5466558	0.1654364	0.02090713	0.6258821	0.1750609	0.03068038	0.4455368	0.4515976	0.3807356	0.1021845	0.03434388	0.07111869	0.09884521	0.04599081	0.1649807	0.5030652	0.1098964	0.1976773	0.1180727	0.6156051	0.01948183	0.5950554	0.08765689	0.4824758	0.07960271	0.2045902	0.05158089
FGF14	2.259293	0.8853063	0.1006229	0.0757901	2.369381	0.09919659	0.1619745	0.06119971	0.0930696	0.9629863	0.08666951	0.07491265	2.021716	0.2785203	0.1156475	0.09436913	1.704724	0.1961424	0.06394014	0.1256837	0.05841835	0.07519375	0.05260476	0.1114276	0.005698768	0.03396561	0.05324971	0.002705584	0	0.05368432	0.003337925	0.03510636	0.03793788	0.0858872	0.1747825	0.001378955	0.02274327	0.01401817	0.1002843	0.00907196	0.08415245	0.01662871	0.02920646	0.04977302	0.0238931	0.0188816	0.03768554	0.8242947	1.732152
FGF18	0.2108064	2.954776	8.646038	0.2827319	4.99922	0.9163115	1.16372	0.1252702	1.986356	2.468856	7.928111	2.272043	1.675189	3.215979	0.3884632	1.077868	3.116977	2.737585	0.1898473	0.1959156	0.2360879	0.4007246	3.260829	3.585926	21.93172	19.94283	2.318887	29.78465	12.27609	9.752694	3.861897	32.15989	7.847456	6.422179	56.35916	11.87487	56.68412	15.11153	28.53516	18.3314	3.377425	1.440045	14.00979	3.713525	20.38105	4.699157	65.0755	10.69098	21.92205
FGF19	0.02138647	0	0.1249131	0.1311239	0	0.01770676	0.05059725	0	0	0.01529571	0.1985401	0	0	0.1305054	0	0.0501937	0.04269633	0.01610029	0.01712014	0.01766737	0.009124302	0.2601844	0.716114	0.2021083	0.1441937	0.07161823	0.04277324	0.01521296	0.263827	0.083849	0	0.05383532	0.5332931	16.9524	23.88553	0.05427517	0.4955387	82.28954	37.41739	0.1530295	1.517416	4.861997	0	0.172224	0.4366253	0.06533386	0.0176582	0.0718581	4.626287
FGF3	0.05866893	0	0	0.1348908	0	0	0.04626737	0	0	0	0	0	0	0.08950301	0	0.1770365	0	0	0	0	0	0	0	0	0	0	0	0	0	0.04600415	0.1029743	0.02461417	0	57.19483	117.9794	0	0.04385156	69.36615	11.49106	0.04664466	1.432322	14.81264	0	0.2362287	0	0	0	0	0.3339781
FGF4	0	0	0	0.01240567	0	0	0.02553077	0	0	0	0	0	0	0.0246943	0	0.01628173	0	0	0	0	0	0	0	0	0	0.01806885	0	0	0	0.01269276	0	0	0	1.373846	0.08085212	0	0.0241977	50.84098	22.01016	0.03860844	0.03704855	0.7607607	0	0	0.02542107	0	0.0534607	0	0.02632747
FGF7	0.6289041	2.684586	7.721979	16.02614	3.080003	16.21318	10.89883	3.058769	18.81101	1.608019	11.17257	16.39509	4.372931	3.417974	17.86174	20.29011	1.365417	4.953529	2.62421	7.728127	14.3884	5.627779	7.233139	0.1634414	0.2061234	3.755792	0.8254425	0.2572332	0.02281843	3.248582	0.2966562	0.07585763	0.01680253	0.07345477	0.1492114	0.4104129	0.1468965	0.06374149	0.1332465	0.1187522	0.1859254	0.03436899	0.3765644	0.292793	0.3086462	0.6814431	0.006490853	0.4556383	0.5114419
FGF8	0.1492022	0.03168635	0.01281549	0.02858698	0	0	0.2059112	0	0.01472127	0.02667756	0.01573989	0	0.0823366	0.1138085	0	0.05002504	0.05585063	0.04212126	0.02985957	0	0	0	0.08145578	0.1762505	0.08383038	0.04163693	0	0.05306646	0	0.02924854	0.09820353	0.06259683	0.02657506	23.06111	0.3353605	0.2163712	0.1672798	26.20254	7.938027	0.2965576	0.08537274	3.546883	0.1227528	0.2252844	0.117158	0.3845815	0.03079801	0.06266456	0.3033383
FLT3LG	0.3493749	0.5310971	0.7707579	0.7891855	0.4544488	1.667064	0.638054	1.553319	1.54578	0.6312626	1.505311	1.947646	0.9822705	0.7293583	1.71118	2.03453	1.055425	1.654249	0.7359974	0.7291421	1.459189	1.006683	0.5086359	0.4344334	2.975478	0.9236638	0.1654946	0.3793245	0.1067479	0.6920989	0.6293514	1.095478	0.1310077	0.8590801	0.3122778	0.1466645	0.2199049	0.2439752	0.1731518	0.1315753	0.2525185	0.3215662	0.7261651	0.2961574	0.1588281	0.7302654	0.6832159	0.1235676	0.2392599
GAL	0.6038387	0	1.078808	0	0	0.3666253	0	0.0294422	0	0.7773635	0	0.1057152	0.07108816	1.105431	0	0	0.1004595	0.03030571	0	0	0	0.2907874	0.08790958	2.28258	8.323454	0.5841661	0	0.1145419	0.8763593	16.7615	0.1059843	1.232905	0.2868062	1.755343	1.286867	15.44114	0.5716894	2.58157	0.3790691	3.168536	0.829232	0.4839881	0.2207976	0.8104462	1.517286	0.07686152	2.825244	0.06762952	0.7529556
GALP	0.1115835	0	0.3066975	0.04275857	0	0.09238474	0.3079887	0	0.04403826	0	0.1177136	0	0	0.340455	0	0	0.08353778	0	0.04466202	0	0	0.08484426	0.08122421	0.4217987	0	1.245557	0.05579217	0	0	2.231152	0	1.12354	0.2782448	0	1.058956	2.265438	0.4587116	0.08224987	0	0	0.1276951	0.3048965	0	1.010898	0.04380933	0.2982686	2.165087	0.8435665	0
GDF10	0.02129076	0.1808623	6.854105	1.158517	0.2011882	2.071233	1.443964	0.4905036	0.655414	0.03045453	0.9343528	5.199742	0.1221918	0.06496069	1.000455	0.6424595	0.02125263	1.666937	0.2215658	1.371888	1.189934	3.666753	0.7749014	0.08048152	0.01594983	0.8793387	0.06387273	0.06057953	0.9115373	0.4507583	0.05605352	0.08932399	0	0.04973438	0.02126891	0.1389401	0.2387038	0.06277492	0.3207745	0.2369807	0.3411089	0.09308151	0.3347596	0.04286331	0.1504631	0.01626037	0.01757917	0.05365239	0.2597133
GDF11	4.551982	2.17735	5.647222	1.871716	1.784019	2.464971	1.88785	1.666815	1.586563	1.72508	4.055918	2.886601	2.546019	1.945887	1.643099	1.56066	2.021491	2.311874	2.390566	3.44578	1.720252	5.858247	4.497196	6.107006	2.069601	11.47144	6.492515	3.6422	7.992548	3.085854	1.262621	6.041216	3.411062	19.89204	3.828679	9.877732	8.575879	8.488592	2.572959	12.15	10.00802	15.41461	2.873574	15.62054	3.759475	10.03239	7.052694	26.33388	5.678053
GDF5	0.1582243	0.1008071	1.386224	0.1212624	0.1581408	0.03275014	0.1559731	0.0578607	0.1248916	0.02829071	1.084958	0.2856627	0.1484362	0	0.2004528	0.07957498	0.1184557	0.09678127	0.1266605	0.01633864	0.506285	0.4361174	0.5470816	0.4298887	0.02963316	0.9714024	0.2571163	0.9566804	0.645843	2.310778	8.018915	1.792313	4.776851	1.201219	0.2568506	3.843369	0.2660924	2.011858	0.2979833	0.6604291	1.644721	4.020762	0.04339182	4.141055	0.6056814	14.19876	2.580166	19.65371	0.08042018
GPI	31.14002	29.4828	18.16562	22.76516	24.35114	20.29713	20.91153	19.41466	17.22447	35.90469	17.27239	26.38896	23.23043	28.05499	15.12369	16.55459	29.74559	27.52458	22.06829	21.49741	23.08921	19.90471	22.81803	65.50518	71.5339	28.83647	19.49854	53.51051	105.929	38.194	44.93863	63.66759	72.96561	42.26058	82.03875	98.02602	71.18677	57.71038	39.34964	54.37407	42.25705	47.86427	55.67273	71.25425	55.59662	47.38523	154.444	61.99732	58.79798
GREM2	0.1129482	0.4051142	25.62062	5.241872	0.7571519	2.202789	11.46073	8.903264	43.38319	0.3859545	15.01861	3.032023	0.299184	0.3254733	15.61014	19.76797	0.1879099	0.5621454	7.373967	3.06875	6.050288	6.741731	9.893517	10.1521	0.0188032	6.948354	2.32173	0.1071255	0.0364274	13.36366	0.08810842	1.748043	0.0357648	9.908758	0.3259601	1.160222	0.6941375	3.274728	0.14181	0.4090859	9.086274	6.58401	0.03671136	119.4689	4.355677	3.809898	0.09325815	16.21325	0.1837051
GRP	0.06149552	0.05223966	1.478977	0	0	0	0	0	0.04854041	0	0.3632937	0.08074603	0	0.09381514	0	0	0	0	0	2.032059	2.125148	0	0.134292	0.05811503	0.6449653	0.2745786	0.06149595	1.487295	0.7586189	0.8197496	5.774544	0.05160009	0.1752517	2.920906	0.7986213	2.474745	0.5975354	1.949158	2.084658	0.5378112	0.1407497	0.1344268	3.148074	0.1238049	0.6760331	1.150665	4.722084	0.2582796	1.950383
HBEGF	1.543277	4.036093	28.44174	20.74482	2.596504	25.0165	19.92416	1.3887	7.55532	2.430752	3.139045	12.5909	2.610452	16.50699	8.579545	3.563907	1.549167	5.273876	0.4441932	3.996601	19.40496	4.746555	60.75121	0.8029618	2.273299	3.909925	1.820733	1.751527	1.900037	19.04937	5.980491	1.287668	2.606724	3.145966	2.736938	2.627811	2.086683	5.112683	2.188	2.329884	1.66689	2.842872	2.669373	3.211709	4.765608	2.582425	2.176229	1.471133	3.017723
HDGF	82.30695	65.60962	73.82659	28.14489	68.5127	44.13253	38.71382	40.90146	44.51766	88.99914	49.3788	45.64478	88.10233	65.25503	39.33404	41.84402	95.38318	70.1474	43.69398	36.60583	44.36817	50.16762	38.93843	71.19272	169.517	109.5331	50.26489	194.8084	150.9085	51.79593	52.36481	194.038	113.3478	58.68079	131.6537	405.5521	144.9209	88.9547	77.31998	230.1663	105.5667	67.63027	264.3805	91.13679	159.5994	179.6105	174.3384	164.5682	115.6746
IL11	0.09796459	0.0998636	1.602124	0.1801911	0.1566606	0.01622181	0.09270796	0	0.02319799	0.08407775	0.173622	0.05145254	0.1816461	0.02989019	0.03610483	0.03941509	0.1466837	0.09587541	0	0	0.1170275	0.05214221	0.2995048	0.3332857	0.1908127	0.7217327	0.07837223	0.7107946	0.5971449	0	0.034389	0.1150811	0.02791824	5.141305	0.3523106	0.2912373	0.1318009	0.4910358	0.7379856	0.8567528	0.08968773	0.2783907	1.153449	0.138058	0.1846192	1.002567	0.3559009	0.1810375	0.6054727
IL17C	0.1138492	0.09671345	0.7431964	0.05816902	0	0	0.02992784	0	0.02995496	0.0542837	0.01601383	0.01660983	0.03350783	0.2315785	0	0	0.1325862	0.01428478	0.09113772	0	0.01619084	0	0	0.03586359	0.1421489	0.04236157	0	2.267581	0.02753848	0.1190303	0.9325181	0.03184313	0.1081503	0.1772982	0.3791079	0.04127567	0.1134607	1.874212	0	0.271547	0	0.4562614	2.400647	0.07640175	0.3873901	0.1304249	0.1253361	0.382531	0.06172351
IL17D	0.7707549	1.189233	1.264608	0.4098756	0.823229	1.413026	1.041996	3.727398	0.9063649	0.6524976	2.177111	1.438875	1.277749	0.4319388	1.550744	0.9703985	0.8164791	1.628237	3.81532	1.286436	1.322047	1.620622	1.7404	0.6689255	0.3652975	0.9657088	0.3145961	0.1454583	0.9131486	0.7030462	0.2346711	0.4025567	0.1793077	0.2204637	1.099948	0.4391117	0.8465051	0.533351	0.4739789	2.201033	0.7080352	0.567344	0.4083683	0.8550244	1.642738	1.447593	1.662408	1.47984	0.8570514
IL19	0.08091641	0.03436873	0.145954	0	0	0.008374264	0.04785909	0.007397537	0.01596749	0.1880835	0.008536169	0.03541547	0.05358404	0.6789359	0	0.08138979	0.06057861	0.007614499	0.01619365	0	0	0.03845376	0	1.223493	0.01515449	0.06774249	0.6877943	2.273571	0.2055114	4.647646	4.828764	0.03394795	1.052103	1.338874	0.12125	0.1613479	1.270085	0.7455584	0	0.1447481	0.2314997	0.06633002	1.309252	0.02036297	0.7465706	0.3321653	0.2839441	11.92862	4.523985
IL1RN	0.4500354	1.256126	2.750033	0.2833149	1.320186	0.4191787	0.3295555	0.02938794	1.642927	0.8621456	0.5357993	1.575771	1.035975	0.5884768	0.1332807	0.5981687	1.628456	2.28689	0.06433196	0.1726095	0.1508592	0.10999	0.07019807	2.293563	8.019138	1.255885	1.542989	11.34162	0.723122	1.953481	2.52483	2.899573	4.076594	11.3887	1.525339	10.82676	4.228712	14.35907	0.7264716	6.644858	0.2452456	0.5094469	23.91974	1.148713	0.7446241	0.9820144	3.384045	2.362671	2.039037
IL23A	1.322646	0.7864995	1.696525	0.3378899	0.9934635	0.2920198	0.2086124	0.467553	0.2610018	2.175715	0.9860174	0.5403023	0.9537312	2.488591	0.1624869	0.1773845	2.200462	0.4314798	0.2823452	0.2549489	0.1880975	0.1843772	0.3530208	0.4999753	1.651418	10.33487	1.454921	0.5017843	0.927794	1.244554	1.392885	0.869355	0.722452	16.40947	1.893847	0.3836168	3.954398	4.84221	3.404277	3.084599	2.119071	2.505751	2.450413	4.349235	0.7270061	1.043814	0.9828639	0.9999142	0.5378057
IL32	2.478831	5.15351	10.34881	4.911892	6.401253	5.164577	5.787386	1.651938	7.298714	9.529192	7.831266	9.207664	2.311085	20.32614	4.43263	1.826257	11.06965	14.01438	1.16188	8.393134	5.997513	2.963626	12.14407	33.1504	148.6332	25.35816	4.468451	7.029926	28.15328	31.39378	158.7034	4.960418	28.91925	115.4281	21.60235	28.30289	25.40258	35.58198	16.67715	7.584953	28.71585	31.0858	78.36194	23.22867	8.426081	19.42975	48.09745	18.27409	15.05258
IL33	3.989704	4.332166	27.4649	25.2876	7.86995	36.01602	50.8491	1.364858	63.8412	11.28726	41.05021	32.25564	8.899131	14.94637	70.77804	54.45658	3.605179	14.2366	1.159043	43.81681	50.46091	33.86536	42.8486	1.444301	1.3016	23.34509	47.74808	11.27197	0.3035244	19.33837	4.334288	8.632498	0.9857034	0.5762237	0.3857041	7.786357	2.501089	2.466535	16.26979	3.095267	6.775021	2.90125	2.641245	6.088935	11.20493	24.33956	0.7836972	4.56754	4.814472
IL34	0.8202615	8.22226	1.554038	3.682062	7.188937	3.977757	5.267394	0.6427708	5.799384	4.994951	3.263508	5.292861	3.103939	2.502717	5.31197	4.604622	4.994634	7.560141	1.407064	5.633913	3.809517	1.398866	2.422467	3.366456	3.370935	3.897928	0.2343621	0.8002033	0.8843393	4.208318	2.509196	0.3638003	1.319077	0.7664395	4.916518	0.5947664	1.541501	0.8292025	1.544796	2.99988	0.8761188	0.6147632	1.722479	0.353867	0.6440933	1.118674	0.6579161	0.7874463	1.524706
IL6ST	11.81597	12.55885	49.07966	23.83489	19.62591	24.85137	37.93492	17.74723	38.6828	17.40519	42.0201	37.74437	12.17094	33.9641	45.95551	58.63427	11.60647	14.82915	28.20968	35.71343	32.96934	41.33362	26.2092	2.086387	4.721269	26.36669	54.11279	6.982903	8.051213	19.37404	11.45197	6.625503	16.44351	6.65702	1.023975	6.76267	6.891113	10.05894	13.62968	7.715123	11.22328	6.851273	12.19567	24.88816	17.94619	9.280126	3.33884	15.02996	10.78157
INHBE	0.1041446	0.04423477	0.07156274	0.06651333	0.06308464	0.1293386	0.04106517	0.01904222	0.431575	0.0372424	0.1904344	0.174731	0.09961773	0.07943949	0.09595622	0.1920489	0.1039581	0.04573498	0.0277897	0.1720679	0.03702681	0.3827419	0.2653324	0.114823	0.6761668	1.356273	0.4686542	1.456943	2.65766	0.2585998	0.07616338	0.09466862	0.1854965	0.2297624	0.2774341	5.883847	0.5708411	0.0511777	0.09806764	0.9246007	0.1324245	0.1517707	0.1078967	0.06988923	0.1771844	0.1193074	0.07165772	0.07290081	0.07057771
KL	0.3312195	0.1494761	1.134427	0.9043234	0.2558072	0.762704	1.714162	0.06056148	2.745145	0.1332506	1.502487	1.137093	0.4386769	0.9632195	2.670301	1.811543	0.2169735	0.8883121	0.06628635	1.752882	1.073082	1.389098	0.9041334	0.04890812	0.1860981	0.7163429	0.6106903	0.07362762	0.1201759	0.6979965	0.1453371	0.1259334	0.07374368	0.0402977	0.2998597	0.1688661	0.2707764	0.4348865	0.1364529	0.345628	0.2763864	0.1583822	0.0870497	0.1250293	0.08940362	0.1067183	0.1196469	0.1565003	0.1936001
LEFTY1	0.2213969	0.211583	0.4754135	0.1060485	0.1005818	0.1031084	0.1091235	1.366236	2.88347	0.0791721	0.3503395	0.1816892	0.195483	0.08443859	0.1019947	0.1206249	0.3591256	0.1770905	0.2436926	0.04572401	0.08264948	0.1578211	0.1208699	8.31675	149.6868	9.514709	28.75412	9.114593	0.7430439	2.191753	4.250206	204.8476	12.18509	2.62897	4.921025	25.32415	0.1861662	0.734377	0.5733145	0.3960479	6.650812	0.6352038	24.07406	0.02785775	1.173469	9.373772	6.992142	6.160331	620.3708
LEFTY2	0.1969039	0.780581	1029.438	28.0015	0.6997332	2.554059	18.16799	28.95416	30.61826	0.266006	69.22193	3.590869	1.168705	0.8344135	22.07304	22.96714	0.4913782	2.808219	12.60992	21.45336	244.4881	17.24263	71.31506	0.1654043	0.1311193	28.74429	0.5032025	1.851969	1.730492	48.56692	0.6720017	4.846439	0.8884757	0.1022133	4.851979	15.27679	1.929615	0.1612675	0.2060158	6.575025	0.5341269	0.1195623	0.8559908	0.06606898	7.90253	3.734467	0.3793486	2.554485	4.198902
LHB	0.3001875	0.4250091	0.1375154	0.07668745	0.3636715	0	0.3156443	0.03659164	0.03949129	0.5009566	0.04222384	0.08759066	0.2650514	0.6106056	0	0.2012958	0.4994164	0	0	0	0.04269057	0.1521681	0.07283777	1.891239	0.4497668	0.7818666	0.3001896	0.7829586	0.2178331	0.4707728	0.2634408	0.08396114	0.2138708	1.16871	1.599357	0.3990507	0.2243724	0.3687877	0	0.1591091	0.8397435	0.656198	5.488277	0.1007247	0.157144	1.490202	0.8261875	0.252156	0.7323618
LIF	1.595428	4.144293	45.74539	1.717884	3.124478	2.887471	1.840483	0.1735821	0.8222029	3.404316	1.357589	3.745356	1.222415	5.813253	0.7046218	0.5393415	2.020328	1.682505	0.07388531	0.8496095	0.3825264	1.478789	1.497276	2.604253	11.41865	7.874246	2.452494	14.45338	3.568881	3.939179	16.10726	4.215255	2.480017	3.521521	3.003176	0.2390155	2.197726	9.155412	3.128825	5.178603	0.8449944	1.787006	6.518416	2.601432	1.149242	4.999775	4.572445	0.8749751	0.3860169
LTB	0.9546027	2.780307	1.69845	1.306434	1.338216	2.117025	0.941021	0.3989562	2.220131	1.999444	3.251318	4.551148	1.444919	2.912609	0.5968352	0.8230178	5.308976	3.349422	0.3002102	0.6477767	6.763604	0.9332315	0.5211578	10.40668	60.53099	21.73022	1.466007	2.546412	2.32554	20.90548	9.843533	6.136192	4.760796	4.672202	34.36449	0.7910587	13.68409	4.397823	1.605179	8.185879	4.135656	7.974266	18.22575	2.608211	1.927496	9.191335	14.89113	8.677286	9.981113
LTBP2	3.327279	12.71916	10.88579	19.7295	13.24351	13.82878	41.66545	39.43476	23.72103	10.18572	22.43772	7.923891	6.44493	9.33521	24.38746	14.84418	5.421566	11.41273	56.07695	28.71833	20.50484	19.3379	32.87302	6.789237	3.255916	29.21152	3.580592	5.364231	22.70764	11.8038	3.728277	2.393382	4.552429	12.28612	12.46737	4.441167	5.907568	13.63774	7.079349	28.78304	2.520902	2.25875	7.365102	3.604261	4.529242	8.287279	3.132233	2.640163	2.771373
LTBP4	50.04781	172.8781	57.07607	133.733	128.9692	184.9101	308.7601	118.2022	158.6492	36.49151	104.0285	127.3248	62.60611	74.91336	124.7911	171.9852	41.64362	128.1485	243.2562	335.5763	63.85878	91.10483	117.0263	20.79978	6.019958	68.09267	4.524602	2.212998	3.419113	64.4637	10.03722	18.28389	8.741787	6.819985	33.2192	6.524033	4.568631	10.74282	6.928718	25.64262	33.1108	13.13564	13.69101	7.198857	9.877967	9.698695	24.25344	16.44403	10.37189
MDK	149.0624	198.6347	134.7282	18.26391	128.6363	48.9418	37.32386	260.3335	41.91923	115.6605	165.261	80.87661	170.2369	126.6989	39.06185	60.94057	204.8167	153.8222	279.0194	39.59001	49.27024	146.7555	122.4529	420.4652	159.3002	344.6473	30.00333	505.0954	479.8134	157.9762	243.1428	339.9855	310.2143	472.0839	1120.475	422.0207	239.8947	437.976	150.9786	401.4245	688.9414	827.5823	188.7176	706.8006	116.5055	521.7497	520.1878	348.7909	76.20194
MIA	0.08026485	0	0.06894225	0.1230293	0.08751543	0.1827503	0	0.249491	0.03167783	0.1148117	0.1016092	0.08782576	0.1417402	0.1224489	0.07395399	0.09419017	0.1602422	0.06042549	0.03212651	0.09946024	0.01712206	0.01525765	0.02921331	0.1137789	0.3006493	0	0.3611944	0	0.02912237	0.3776291	0.1408789	0.1852103	0.9149645	0.09374778	0.2004562	0.01454988	2.159756	0.0295822	0.07558127	0.1276289	0.8573065	0.877279	0.1027228	0.121194	0.03151315	0.1379263	0.1988172	0.4045324	0.06527356
NDP	36.28742	2.716348	4.227736	17.94227	5.354244	14.84466	3.557413	38.43146	9.960768	10.96517	22.40835	8.322259	23.21709	4.137744	9.996094	19.64265	18.86644	8.876778	26.26024	18.51454	3.885634	13.77414	6.110028	3.210721	0.1283295	2.294597	2.483893	0.0812354	0.5386606	8.036997	2.98159	8.216969	0.6305668	3.645849	4.506317	1.90455	1.536455	2.714784	1.075373	12.0304	5.728606	6.116161	0.2192317	1.580658	0.941578	22.92763	0.7071949	15.82819	13.62889
NGF	0.649785	3.142063	3.056795	6.129136	2.288942	16.32576	10.13039	11.69814	4.951423	0.5004781	3.332498	12.75415	1.279858	2.287584	6.447488	6.569382	0.8232501	5.870103	12.04373	10.77704	2.836211	3.762563	3.492874	0.8502446	0.2995582	1.339063	0.09996764	0.3911054	0.1450834	2.39081	0.4825135	1.048512	0.07122217	0.7783961	1.298236	0.2899415	0.6724743	0.7368709	0.5648022	0.8742643	0.6864066	0.4370475	0.1827678	0.855342	0.3139878	0.5344335	0.7428586	0.1679434	0.6097186
NMB	7.834541	9.874266	4.855693	3.963661	8.188658	5.023895	4.038209	5.186955	4.304589	7.214713	5.574787	6.230507	7.279232	5.780739	3.774403	4.137626	8.587226	8.692875	4.468037	3.680223	2.818204	3.757264	4.584717	8.032953	7.403622	7.144888	4.352554	15.55338	6.205401	8.39184	4.493788	7.497639	5.910116	1.993593	5.268821	9.078102	14.42914	19.81602	7.811347	7.165203	17.11114	9.682344	27.6926	9.381192	7.317959	4.184515	6.806993	8.516555	5.330205
NRG2	0.7873059	1.603168	0.3460779	0.5235276	1.245559	0.6662227	0.3834869	6.482169	0.2284728	0.521682	1.377749	0.7753227	1.46698	0.8301602	0.4373757	0.4270113	1.404211	1.246423	4.967839	0.5643122	0.232163	1.118048	0.6995165	0.2078898	0.130104	0.1680124	0.521015	0.1564815	0.05041005	0.4176199	0.1117681	0.4177438	0.07423965	0.9826648	0.3585505	0.05876608	0.242309	0.7595558	0.6541459	0.1472815	0.3709937	0.4302549	0.07620449	0.08158253	0.1000055	1.012463	0.04779824	0.4376468	0.0564934
NRTN	2.123508	4.409517	0.697156	0.0361655	1.13194	0.7423268	0.03721415	0	0.1862394	10.19246	1.294319	1.776219	2.041621	2.591633	0.04347881	0.1423954	3.72126	2.824252	0.07555089	0.07796583	0.2617251	0.4664521	1.5114	28.7638	1.661515	0.5794253	2.501039	10.94294	0.5136461	10.80471	0.2484753	5.266233	17.58337	0.7716228	1.555641	34.88372	1.728281	10.33078	8.798233	3.939349	13.9687	2.785143	8.523969	1.900054	0.6669763	17.82161	4.870335	13.00146	26.05692
OGN	8.304524	9.290102	41.92659	24.16597	14.81053	45.27242	83.9204	33.38245	119.3277	3.133139	48.88065	57.3555	21.274	12.3325	165.184	100.6811	6.834636	20.00715	75.59909	84.77179	32.25708	73.68282	27.41494	0.1191349	0.03541524	9.445865	8.934912	0.01120931	0.04573992	10.5771	0.06914561	0.3570055	0.07858887	0.1349712	0.251871	1.376846	0.3651259	0.02323107	0.0890316	0.6514802	1.262339	0.1550097	0.02881029	0.6820829	1.744696	2.03992	0.02602205	1.164832	0.8842297
OSGIN1	1.860382	1.644613	1.143246	0.5911804	0.9455039	1.746913	1.359779	2.500034	0.8774942	1.233197	0.9956528	1.91978	1.655984	1.292154	1.00338	0.7201075	1.698521	1.400544	2.118864	1.074554	1.077641	0.9545469	0.6605922	26.68617	1.574985	0.8272872	0.3630039	2.065727	0.6365847	1.695984	2.787447	1.465838	1.508634	2.614533	1.405186	0.3180453	0.7461355	2.452758	1.053944	0.4449307	1.477031	1.653138	1.968885	0.8982836	1.532086	0.7392923	0.5994396	1.651646	1.119309
PDGFC	8.776696	10.92918	9.207065	9.831474	13.17425	14.65714	22.69766	7.934864	28.10236	11.37648	15.60384	9.619836	9.414128	10.27756	16.98363	20.61131	7.925041	8.798029	9.991994	13.8593	18.11562	13.04106	26.8968	1.803862	0.6448829	14.78954	18.26464	2.96185	4.264019	10.46253	3.810102	4.804925	12.6327	3.009003	7.449731	5.353025	7.693036	9.421368	6.396665	13.40531	10.0154	5.665657	5.118389	10.19107	7.538276	11.33367	2.000946	5.871181	5.973236
PDGFD	1.680632	6.752802	7.788865	8.414497	7.873735	4.981857	7.565289	44.34446	13.75961	4.421946	34.54815	7.377265	6.710132	4.22951	23.50995	11.08468	2.84706	4.169699	35.47056	9.455111	4.218401	3.880322	6.884808	0.9854081	0.4503115	4.929671	18.06999	1.160589	3.747706	4.96353	1.614856	5.069503	5.418795	5.148554	0.6004852	1.681156	3.264217	4.656874	1.501704	2.740641	15.8637	3.365412	0.7311614	9.804765	3.198061	1.869108	1.225589	4.379432	5.407086
PDGFRL	15.88011	14.50493	8.747498	6.576371	10.04295	43.29247	23.26498	13.87841	23.58614	14.43387	10.39527	25.55771	20.37034	19.18864	30.86432	18.04157	13.88919	16.31338	27.89387	16.22324	7.877996	5.954753	3.969129	0.6158891	1.969185	4.752866	2.911013	6.521139	3.231628	3.066179	0.9341632	2.94385	6.484987	1.336311	1.454002	12.8771	2.403116	0.1761424	3.150255	0.8635748	1.839678	4.986178	2.589568	2.755315	4.759232	1.692293	1.417003	7.372151	10.10518
PMCH	0	0	0.09389106	0	0	0	0	0.07495076	0	0.04886242	0	0	0.03016142	0	0	0.04581275	0	0	0	0	0	0	0	0	0.05118104	0	0.06831992	0.04859807	0.09915292	0.05357141	0.05995629	0.05732595	0	3.511013	0	0.09907597	0.05106474	0.9568259	0	0.1086346	0.521227	0.2240154	0.09992582	3.369806	0	0.05217753	0.05640941	0	0.1666776
PRLH	0.3964597	0	0	0	0	0.08206144	0	0	0	0.141775	0	0	0.4375691	0.3024117	0	0	0.6925619	0.07461633	0	0	0.0845726	0.07536355	0	1.311331	0	0	0.1982313	0.2820161	0	0.621753	0	0.08316605	0.2824606	0	0	1.006146	0	0	0	0.1576024	0.6049392	0.4333226	0.1449681	0	0.4669677	0.3784847	0	1.165585	1.450853
PTN	9.867751	7.448253	38.00705	15.00813	8.949291	33.89382	34.18729	5.507736	42.83915	3.015265	172.2944	21.38063	9.872663	11.32534	59.50546	69.11986	25.6468	19.59521	9.586716	62.63978	56.16332	71.1168	36.44852	2.973705	1.144328	23.18931	2.260739	12.16966	0.2216904	19.0925	2.144846	22.3019	1.741263	7.850077	2.685669	9.370227	5.731473	3.558015	15.36193	2.501766	47.22128	4.674724	0.7261101	1.168594	2.350922	128.4319	0.9333074	17.0653	15.10536
PYY	2.215609	1.204564	0.5785311	0.1698033	0.4831504	0.2751595	0.03494538	0.03240885	0	0.3169231	0.7105475	0.1357618	1.584586	0.6084083	0	0.04457142	1.72508	0.7672656	0	0.03660631	0	0.4717082	0.2903026	28.05711	2.091359	0.04946368	0.3988125	0.7565004	0.4180207	5.246732	0.2333269	7.287628	1.957373	2.898322	1.106668	0.2249133	2.517176	2.711042	1.084889	0.7046068	13.1847	15.15932	5.930314	20.60771	0.5567235	3.891887	0.3292858	5.992743	5.441416
RABEP2	6.028689	5.978088	4.729336	3.90886	4.440504	3.919108	4.329515	3.403327	3.813245	5.000318	3.70953	4.228839	6.021319	5.262997	2.904063	3.877398	8.683611	5.988132	2.76167	4.383802	5.05613	3.494651	4.705454	11.71951	9.393323	5.066355	1.891142	10.36233	5.131609	9.068116	7.312435	10.59804	6.842897	11.51254	6.136998	12.28719	13.18416	8.490597	6.23812	5.640551	8.516844	13.09079	11.67174	7.776095	6.911858	7.155898	15.47256	8.02934	12.13556
RETN	0.1006398	0.08549221	0.2420403	0.1542598	0	0.1249859	0	0.03680275	0.03971913	0	0	0.22024	0.0444301	0.1535321	0	0.1012286	0.1004595	0.2272928	0	0.2494157	0.7299266	0	0	0	0.9047232	0.4493585	0	0.4295322	0	0.2367444	0	0.2111138	0.2151046	2.037452	0.201073	0	0.3761114	0.4450984	0.1895346	0.08001353	0	0.1099973	0.3311964	0.1013058	0	0.153723	0.0830954	0	0
SLURP1	0	0	0	0.07468815	0	0	0	0	0	0.06969946	0.08224607	0.0853071	0	0	0	0	0.04863963	0	0	0	0.04157759	0	0	0	0	0	0.9745448	0.346612	0.282872	0.3820829	0	0	0.3471583	80.28394	0.09735378	1.024615	0.5827276	1.293023	0.7341376	3.02174	0.07435007	0.1065151	15.89304	0	0	1.600208	3.701382	0.3274428	0.2377562
SPP1	4.329115	11.22412	100.0876	1.589786	4.457945	3.948283	9.068484	0.659627	13.75743	70.18066	16.1175	3.078995	8.540686	28.24038	14.12677	6.002477	23.55367	2.249099	0.505387	4.507607	11.98606	0.8657879	2.429097	104.7502	147.8832	49.90958	148.5889	357.297	65.00514	21.1455	44.5414	29.76951	101.5734	21.52448	133.0287	26.74701	33.55413	103.809	17.19775	57.66903	37.07044	48.25284	57.06111	188.8364	48.65316	101.7797	42.27877	57.99355	9.424815
SST	0.6774458	0.2877408	1.803833	0.1297979	0.1231069	0.1752769	0	5.078541	0	2.967641	0.1786656	0.3706304	0.1869227	6.200908	0	0.2271363	3.634749	0.1593747	0.3389399	0	0.1083843	0.3863297	1.849231	0.08002572	100.9298	1.039778	0.5927693	0	165.544	5.179263	1.932184	8.704175	0.0603314	1.120928	165.1271	2.609562	238.8709	0.5617746	0	235.0999	0.1938155	0.8329891	0.0928922	0.4262055	0.1994813	1.067106	39.15434	13.72836	3.443233
STC2	0.4526162	0.5731103	7.502483	1.066829	0.9807973	4.04083	1.522051	0.03122948	1.745879	0.2198809	0.6414469	0.9082743	0.5730671	1.081339	0.4799768	0.858989	0.3921332	0.9290025	0.08203584	0.6772645	0.8926495	1.571419	0.5035291	4.39034	3.69783	3.889356	5.807193	7.004197	4.982434	2.049106	7.966692	5.069763	3.249035	2.746304	4.333832	10.75284	9.670385	7.006232	23.64233	5.642207	6.671705	16.61447	9.624105	17.92358	14.61865	17.19576	4.667879	9.21077	3.805806
TGFA	4.27055	1.352579	2.87291	0.3879028	5.296326	0.567469	0.6319882	0.05398428	0.8947407	5.188573	1.601835	0.9691801	3.691557	2.782943	0.6023607	0.3500064	5.431252	1.035939	0.05064635	0.3658566	0.4813635	0.7616836	0.3837815	0.617825	0.284378	2.671886	3.785526	10.10348	2.234307	3.414818	4.191963	3.039222	11.64446	6.338556	0.3686811	0.2981861	2.711215	13.69524	19.26279	3.495896	6.492096	5.013376	4.194992	1.018977	1.283385	1.602585	2.228825	3.826389	1.860803
TGFB2	4.307719	2.546011	4.963649	3.418212	3.411861	2.775847	17.6347	1.924517	12.90721	3.080903	5.637592	2.085503	5.956445	3.037855	9.725976	3.811743	3.225003	2.348089	2.561888	1.804483	4.503577	5.001998	17.6974	0.3264415	0.06088864	9.027299	1.615406	2.876334	1.157477	3.39375	1.355238	0.8524884	1.418719	6.447382	1.57314	4.464246	1.511163	3.969103	0.9949553	4.515304	0.4650668	1.499089	0.334347	0.4193048	8.248946	2.929124	0.729807	2.637039	1.49545
TGFB3	3.503755	3.736326	21.75985	14.23434	2.213971	9.990054	10.40581	2.02123	10.78091	2.140301	10.07984	12.41268	3.497989	6.61244	11.69635	15.00753	1.881623	9.532668	1.8585	14.80658	12.75838	16.05768	10.9228	2.516071	1.51585	15.46602	1.821114	4.863486	1.18239	5.603369	1.616868	1.318065	3.89237	2.214081	2.744806	2.42472	1.074604	10.21293	1.604525	2.34537	2.713732	3.806255	2.971227	2.787249	3.08575	3.582804	1.36294	1.968055	6.885204
TNFSF12	14.34344	26.59313	14.30565	34.36569	21.80368	49.79658	44.78474	34.31293	32.96497	18.20636	24.64513	45.41984	19.09525	26.04571	36.82428	36.62401	14.69308	35.25639	49.62946	33.63771	26.84251	17.07941	28.97102	10.42285	21.17762	16.22856	1.058359	7.686927	5.05263	17.20922	11.65883	6.251396	7.460929	9.975815	5.369794	8.481831	4.350803	6.939018	9.703686	6.908672	7.989447	10.71522	14.0947	6.756594	16.05235	11.09277	6.392906	12.32916	7.225182
TOR2A	5.779493	5.741543	2.184724	1.501126	4.91292	2.164138	2.132055	3.288773	1.736586	7.25093	2.176876	2.656347	5.10302	4.124404	1.385283	1.521541	6.340548	4.314609	3.279444	1.561094	1.553604	2.742645	2.349508	11.05393	9.083002	4.526748	1.186253	7.358881	6.075691	5.797347	3.909927	6.180505	5.316573	4.016905	9.342422	14.35731	11.89757	6.639325	4.727874	3.333827	9.081741	9.317008	6.647595	10.30254	8.144979	6.020481	6.742248	7.415361	10.00581
UCN2	0	0.06003504	0.3277946	0.1083256	0	0.02925621	0	0.06460982	0.04183784	0	0.07455459	0.06186349	0	0.1617218	0	0.01184759	0	0.05320381	0.0565739	0.05838224	0.07537869	0.2015123	0.1028877	0.400723	0.02647176	0.1183321	0.4593719	0.3267654	0.4102695	0.3047891	0.03101048	0.1186001	0.1258771	11.14339	2.823983	0.05124388	0.1056464	0.8595417	0.1996448	0.5056898	0.0269588	0.4634592	0.1550503	0.2845591	0.1387345	0.05397433	0.6126953	0.0593642	0.1724174
VEGFC	9.88266	6.650022	12.74212	5.56865	6.067543	8.871588	14.49583	1.739766	24.10196	4.51618	17.73946	6.123763	8.916864	5.047526	18.8887	9.200922	8.29995	9.279558	1.350269	6.538401	10.75764	12.96527	14.3404	5.190825	2.170837	10.13842	5.427933	2.784268	0.9729278	6.986243	2.903619	3.810517	1.556101	2.087967	0.8425125	17.30311	5.010675	4.048801	5.823881	2.99158	8.975098	4.679884	1.178196	6.051555	4.635715	7.456837	1.696245	5.649301	8.177536
VGF	0.0193538	0	3.969727	0	0.01406806	0.07210724	0.01526276	0.0283098	0.06110635	0.01384194	0.02450045	0.1440031	0.1794292	0.0885762	0.1426568	0.05191208	0.1835318	0.7940678	0.04647889	0.06395274	0.05779962	0.00735798	0.01408807	0.2560586	0.4639606	6.157076	0.1548315	0.1376706	0.4072824	0.07587962	0.05095397	0.2435929	0.01378876	6.736249	0.1546715	0.2245331	0.1591241	0.5991709	0.838326	0.1692594	0.02953106	1.226893	0.3821497	0	0.03039434	0.05912424	0.2876379	0.09754258	0.1259123
ACVRL1	2.097461	3.66938	9.118499	8.49102	2.898289	15.96877	18.35882	0.7518275	22.28085	2.086794	16.76824	15.56083	2.878788	4.562096	12.8964	17.60895	1.461447	16.19281	0.8478339	19.2314	19.5407	10.57171	11.71546	4.513832	7.537565	12.95829	1.941723	4.276573	3.518768	10.21821	4.01857	2.334986	2.692791	3.840435	3.371164	2.902425	4.276327	4.423901	3.343931	4.87892	3.525211	3.325235	2.638765	2.592141	3.196134	3.239469	1.688947	30.46616	5.767333
ADCYAP1R1	56.12435	24.59002	4.273967	1.496988	7.188186	7.734051	1.993452	0.1288527	2.303616	42.45233	2.152711	3.671096	61.02921	11.73244	0.5999019	2.791687	31.90384	8.301023	0.4660225	1.525018	0.8594914	4.350789	1.990576	6.022732	0	2.616435	28.68667	4.097489	0.03890939	0.8889466	0.03361133	4.981199	6.341473	0.7932701	0.3826038	3.013138	0.2805421	8.554071	3.577632	1.534686	10.77628	4.487477	0.04761541	12.23677	2.586367	23.33026	0.2656328	17.99676	1.320605
ADRB2	0.3343942	0.8392787	3.342227	1.619212	1.557841	4.10884	1.294573	0.2223343	1.361733	0.9240291	1.302022	2.408247	0.9662869	2.017366	2.604864	4.790446	0.5234517	1.144276	0.1581785	1.921145	0.8041152	1.109506	0.3872481	0.1580061	0.4896314	0.4411361	0.3191967	0.03243636	0.05514895	1.108429	0.546903	0.0510156	0.9529662	0.1420239	0.1822096	0.07714861	0.1931353	0.1456513	0	0.04833812	0.4638511	0.1162911	0.4001676	0.09180192	0.1909644	0.1044763	0.08784991	1.621498	0.2472167
AGTR1	0.1053274	0.1278204	0.3928955	1.026329	0.1531226	4.578264	2.468161	0.5887593	2.488212	0.0322846	0.4698525	3.576018	0.3188543	0.3672763	3.715476	3.284252	0.05256939	2.497738	0.6143018	2.660051	0.5777588	0.383275	0.5585974	0	0	0.2687365	0	0.03210994	0	0.1297851	0.02640973	0.07575332	0	0	0.06012534	0.01636548	0.03373973	0.0776384	0.1133502	0.02392584	0.01147958	0	0.02750977	0	0	0.0402208	0	0.01263921	0.03670934
ANGPT1	0.05139293	0.3492611	0.4994483	1.519225	0.3682327	1.863099	1.99752	0.8242411	1.706674	0.1207713	1.490173	0.9736535	0.3986741	0.2464095	3.646114	3.23208	0.1172592	0.8898688	0.7875502	2.450301	0.9616218	1.03276	0.4275438	0.06938257	0.1540026	1.09818	0.2496246	0.1671206	0.02131065	0.420259	0.3285988	0.1940541	0.06276903	0.2686875	0.04400587	0.1251029	0.09328914	0.3680013	0.22123	0.5253413	0.08401933	0.04012247	0.1208068	0.1625895	0.05765033	0.08410772	0.3273455	0.03083557	0.1373235
ANGPTL1	0.6151359	4.337166	11.15899	29.05233	2.392174	30.91433	19.62258	23.15274	25.29699	4.43248	18.40364	29.1175	4.351878	8.821215	50.58427	28.49273	2.057015	14.93467	36.1193	36.62592	31.80785	17.72104	9.996497	0.01453303	0.1497681	4.909536	1.214902	3.664635	2.310004	6.77698	2.685682	0.2322686	0.1533903	1.0777	5.254014	7.939353	1.264389	0.476097	0.4344313	0.7213679	0.04693034	1.832103	0.07310177	0.3096033	6.098161	0.7164406	0.1523701	0.3100266	0.5502697
ANGPTL2	1.466768	6.092831	34.67499	33.44529	3.834326	35.40699	51.57485	31.32653	35.92268	4.28278	31.80439	34.48995	4.182301	9.094279	81.7809	30.97332	1.598466	20.33186	43.48725	31.0706	34.18255	28.20942	50.07388	6.104096	8.49821	26.25668	4.46762	8.356494	16.59051	13.17912	7.050175	7.158653	6.001617	25.97502	6.049252	6.449568	5.60231	10.86136	5.043208	22.07131	2.915654	6.324349	4.344795	12.1369	3.592613	5.51885	3.777646	3.470165	5.909363
ANGPTL4	1.244008	1.414996	14.70575	3.264191	0.4138119	5.06255	5.636864	1.141152	4.734929	0.8746412	1.930712	8.665494	2.624992	4.117283	1.826145	1.788561	1.262827	15.20658	0.6920273	3.866847	4.965591	1.803624	3.131026	2.311396	11.40442	2.118249	2.509119	14.48849	2.646968	2.281598	1.424795	3.679947	4.701911	1.773125	6.571733	4.502468	2.521553	9.263019	2.501673	1.391371	3.876778	8.019786	26.23655	40.19905	0.6125893	17.15789	0.3481838	5.667583	7.66462
AR	33.05459	18.55492	6.883824	11.16104	24.78335	10.13088	13.90113	7.855708	8.930911	16.69126	10.26279	6.958445	21.82685	9.574153	9.719088	10.8629	16.34026	13.12065	12.17274	11.47891	6.912246	23.17589	9.038229	2.094375	0.1043412	8.336084	15.29641	0.8479688	0.6718183	8.200715	1.114459	7.020712	8.735297	1.173827	0.298737	1.253484	2.593417	2.7599	0.9720787	1.306021	5.853728	5.001239	4.550649	12.34194	5.909051	5.304558	3.565004	10.81517	11.88303
AVPR1A	0.3159444	0.8648147	9.772535	3.907845	4.363472	3.970987	12.42337	0.2599584	13.85473	1.531541	16.25029	2.704191	0.7439042	4.980588	30.47688	4.463812	0.7577846	2.001915	1.208384	15.42086	27.67026	11.08409	8.771302	0.08293794	0.03287328	6.201193	1.755259	0.6242852	0.3566379	9.469247	0.8703163	0.8800009	0.04376885	0.1298393	0.2542496	0.8177215	0.3607844	0.2781709	0.4958476	1.07454	0.4151285	0.191845	0.1700817	0.1943549	0.1653925	1.022156	0.4202846	1.55549	0.4353614
AVPR1B	0.1151181	0.09779135	0.2847712	0	0.01673561	0.02859334	0.07262735	0	0.03634658	0.06586645	0.04857692	0.01007697	0.03049316	0.1053718	0	0.03859719	0.02298238	0.008666393	0	0.03803964	0	0.06127226	0	0.5657075	0.06899195	0.5654049	0.4604756	1.52311	0.6515826	1.372069	0.06061573	0.03863764	0.01640335	0.2151291	2.943999	0.07512425	0.5334726	0.6109577	0	0.07321959	0.2459146	0.05032872	6.684479	0.1622319	0	0.896774	0.09504973	7.542492	0.8800012
AVPR2	0.9851962	1.095956	1.265299	3.469634	1.227648	3.544348	3.829221	0.1115135	6.591488	0.8052772	3.781144	5.728806	1.418736	1.538762	5.035766	3.869463	0.8663565	4.988692	0.07511066	5.348295	4.923786	2.077886	2.202665	0.2216759	0.1932996	1.36157	0.1407433	0.3670886	0.06808708	1.085211	0.2470274	0.7085703	0.1002729	0.1643843	0.3749277	0.2381198	0.4032535	0.1210338	0.04417659	4.214787	0.2505441	0.3076571	0.111504	0	0.1841916	0.1970631	0.2711495	0.1182228	0.1144555
CALCRL	1.405419	1.259006	15.84383	6.606254	2.464182	4.865987	31.0805	2.139878	30.44642	1.133093	21.99321	6.684341	2.128364	5.223689	20.33412	28.64122	0.5016436	2.007063	2.597855	15.04397	22.46162	34.69814	22.5564	0.523215	1.129432	22.24851	6.993073	3.193061	0.7787959	9.864864	3.999135	0.8111939	2.985697	0.5770127	0.4084295	14.65285	2.183699	1.261981	1.812671	3.541745	1.702573	0.6237476	1.152383	2.357866	1.912865	1.64907	0.4430673	1.416654	4.218431
CRHR1	0.6531629	0.5819196	0.727963	0.4273253	1.111672	1.206865	1.281458	0.005825701	1.005976	0.387389	0.3966213	0.8297382	0.752539	0.3159443	0.9247288	1.511598	0.5168238	0.4677319	0	1.539772	0.183511	0.2301513	0.9277115	0.01505507	0	0.1244798	0.06372366	0	2.057733	0.1748858	0.02796135	0.03341832	0	0	2.60997	0.02310265	0.2262393	0.01174283	0	0.5699594	0.02430806	0.0348241	0.01165041	0.01603623	0.01250933	0.02433363	0.1709969	0.2007269	0.01295536
CRIM1	19.60455	19.68746	21.85539	16.28066	26.66328	18.70752	34.89622	12.72873	33.99404	26.84433	31.44403	20.99782	17.31314	21.27633	36.10595	28.43079	17.76873	18.73618	14.94077	35.96601	20.20794	15.92907	22.72705	4.083132	2.873468	10.40049	15.86451	3.78429	7.512999	12.73939	8.44759	4.186468	8.39196	1.60204	5.688881	2.869134	2.839478	6.67835	5.922889	10.76689	6.071306	3.059908	2.205909	11.97519	5.365997	4.340809	1.698777	5.34522	3.005736
ENG	19.49675	27.41921	60.73037	57.97501	21.86698	46.94557	127.4823	85.25517	106.6027	15.86555	89.61742	87.53943	19.23445	50.17436	78.91332	84.9356	13.97243	90.32372	148.8132	113.9414	122.2122	47.37114	86.79852	31.25713	38.58696	102.1511	11.13158	41.36026	21.15437	63.4463	57.50443	18.37372	28.19811	39.08179	25.01685	19.55164	32.54497	58.33824	20.71346	29.44742	27.77063	49.66902	24.07171	16.58686	19.76857	18.32332	19.33726	22.64429	30.76964
EPOR	4.793055	3.118702	4.940304	2.071159	2.557417	1.899753	2.989061	3.561464	2.025817	3.646828	3.177265	2.365631	6.69323	8.608568	1.425085	1.721006	5.81941	4.427252	2.367449	1.404094	1.450287	2.655813	2.47445	10.45657	3.425157	4.022189	3.773283	3.058853	8.522611	2.652194	5.280281	6.945432	2.797269	6.484906	17.11504	4.060811	38.17549	3.883829	10.05106	16.55363	3.682683	7.245031	6.289517	4.824774	3.349913	9.930338	12.50398	1.913131	8.141238
ESRRA	9.827491	7.688091	8.723038	5.307961	5.511412	6.327668	5.107734	2.621133	5.828093	10.77153	4.671699	6.614468	8.440839	6.929719	5.076417	3.266041	13.77522	8.81566	2.156866	5.107945	5.710744	6.067288	4.852918	13.09031	15.24195	6.786352	5.855085	14.07958	21.83282	11.63355	25.05496	17.97045	14.07717	10.61089	13.09563	12.70505	14.67803	7.536803	11.67733	16.10728	9.395125	14.66776	24.57971	7.284654	10.51063	9.754563	11.5083	17.88834	14.27039
ESRRG	0.8296879	0.5540697	0.1005121	0.06248425	1.129488	0.07345823	0.0378212	0.1736259	0.06056875	1.029012	0.1760655	0.07766527	0.9464197	0.4316683	0.01767522	0.08361498	0.8329892	0.2816165	0.02687416	0.03565693	0.008184446	0.07110916	0.08029376	0.3172574	0.01077841	1.145634	10.43112	0.6345362	0.8630811	0.4287087	0.5766067	2.140855	0.5364474	0.1493733	0.2730848	0.6346373	0.7025894	0.04595651	0.09032073	1.048564	0.4939524	0.1939468	0.6769077	0.598625	0.6627928	1.366208	0.5543755	1.583208	0.7566277
FGFR3	0.8769027	1.60939	1.696099	0.8960724	1.990925	0.46609	2.441738	0.03167137	1.717602	2.082809	3.718581	0.9050159	1.319116	2.047941	0.8279053	2.065336	2.112684	0.7090558	0.1386611	1.582969	0.5681096	2.885205	1.276635	1.34024	2.53849	3.262822	13.00207	5.08259	0.6284745	1.65535	0.1900145	9.887848	1.488615	3.734345	51.06772	1.271673	8.43971	1.500235	0.4689354	39.63599	2.576936	1.763051	31.89431	0.3596208	1.096611	0.2893834	16.68853	0.9912188	0.8099646
FGFR4	1.278786	0.8653674	3.082948	0.1661111	0.7641093	0.5921883	0.3504018	10.62486	0.4533689	0.3022812	0.6768056	0.5596987	1.215226	0.7439741	0.1797316	0.5086932	0.8762385	0.856643	10.99159	0.6445864	0.1941895	1.124788	0.7967508	4.455025	19.70382	4.923495	0.7044209	2.328078	2.713102	2.693791	0.1046162	4.446637	0.3088408	2.303683	2.240992	2.294525	4.730483	1.453859	2.653249	1.817992	2.571336	8.966521	6.67712	2.890854	1.4977	1.009752	3.310738	0.7555628	1.136887
FLT4	3.393466	6.870282	8.128843	2.96774	4.065282	4.140969	8.168313	0.6939804	7.660066	0.6046421	4.198577	6.836297	3.497389	2.633564	4.951442	8.392562	2.723484	7.439312	0.7619485	5.631106	8.426917	8.576938	7.087785	1.117395	0.5447554	8.321661	0.5971124	1.169099	1.068224	4.941714	1.608362	1.081422	0.4843823	0.870037	3.059253	1.183136	1.710092	1.198393	0.8684503	1.339585	1.181723	1.40218	0.8863167	0.8450541	1.318398	0.8240124	0.4246764	0.6555144	1.298097
GALR2	0.1151012	0.06518467	0.07909152	0.0588087	0.02788859	0.03176572	0.03025696	0.02806074	0.01514219	0.05488066	0.03237987	0.01679249	0.1185671	0	0	0.01286384	0.1723426	0	0	0	0	0.01458649	0	1.740383	0.603591	0.3854468	0	0.463962	0.1113653	0.1805089	0.1010114	0.1287732	1.776769	0.4779945	1.034848	0.02781972	1.433856	0.2828093	0.4335395	0.1830221	0.8488663	0.4612789	0.2805835	0	0.4820311	0.1465102	0.158393	0.225597	2.18408
GHR	0.7442167	0.9281272	1.789853	1.92953	2.336499	2.218862	3.159284	1.16388	1.821672	0.9682742	2.782934	2.37366	1.324703	0.8454717	3.545227	2.373128	0.4662781	2.193381	1.39432	2.419948	1.428804	1.300312	1.711643	0.02992792	0.01186223	1.131214	0.712553	0.1802172	0.02872585	0.8132642	0.07642839	0.2457991	0.03948466	0.04315329	0.05536352	0.1406474	0.3787288	0.151733	0.5516861	0.157364	0.1328853	0.07788007	0.03763469	0.1514223	0.2673231	0.5260537	0.07190706	0.212813	0.07082329
HNF4G	0.6424529	0.3700037	0.4339775	0	0.6569545	0.0405697	0.03434914	0.007963973	0.09884327	0.8099408	0.4548947	0.09055227	1.110475	0.6146395	0.01003288	0.04746185	1.130431	0.2008399	0.008716806	0.008995433	0	0.2690883	0.07133736	1.070207	0.3018254	0.5712818	12.84915	0.9992031	0.2449527	0.8623815	1.146729	1.379664	1.132664	0.2119696	0.1740457	0.1105379	0.1546392	1.091599	0.3281164	0.4934667	1.661506	0.5117643	2.97429	0.5370935	1.350961	1.085273	0.2877044	1.051874	1.275157
HTR3A	0.01887903	0.0481125	0.05189073	0.02893762	0.02744592	0.04689225	0	0.03451917	0.1117638	0.175531	0.01593295	0.02478891	0.0500079	0.3744145	0.03478932	0.04430879	0.07538089	0.07106317	0.0151129	0.04678793	0.0724908	0.01435496	0	0.03568246	0.0565724	0.9061739	0.07551668	2.927596	3.740018	0.08882186	0.3976322	29.69424	1.398853	0.08820137	2.923247	0.602319	4.332066	0.1669922	0.03555483	1.140741	0.01440331	0	0.1242584	0.07601588	0.07412185	0.05046463	0	6.914216	0.01535294
HTR3E	0.1037112	0	0	0.3179353	0	0.2661874	0.09814624	0	0	0	0	0	0.009157214	0.3480791	0	0	0	0	0.06641771	0.01713518	0	0.007885841	0	0	0	0.04630726	0.1244544	0.02950941	0	0.227705	0.01820314	0.01740455	0.05911186	0.09690615	7.438824	0.007520035	0.4651081	0.09173648	0.2734466	0.04947329	0	0.04534173	0	0.1670361	0.04886225	0.01584145	0.05137884	0	0
IL11RA	2.4261	4.101064	3.877244	9.137118	3.722954	8.760035	5.575527	7.689025	4.545706	1.524837	5.640981	7.947822	4.738656	3.850704	5.859317	8.906659	2.403408	9.588766	4.551238	6.569328	8.029625	7.714292	7.420823	1.227423	1.055616	4.664028	1.433615	1.255107	2.622991	2.978475	1.053804	2.035709	0.654732	3.396548	4.786018	2.851954	10.07426	0.8399655	1.084576	4.042828	0.9815567	1.513332	1.828004	1.171741	1.481701	1.899673	2.933923	1.070418	1.106059
IL13RA2	0	0	0.1658684	0.09866553	0.02339486	0.05329452	0.02538161	0.1412356	0.08891612	0	0.244462	0.09860683	0.07104444	0.09820011	0.1482718	0.06474643	0.01606364	0.09691862	0.02576443	0.1595279	0.2059702	0.4282652	0.2108532	0.09124704	0.4822223	0.03592657	0.1931109	0.06868289	0.02335521	0.05047441	0.3671862	0.04050893	0.2522342	0.1002436	0.06430379	0.1283539	0.144338	1.375991	0.4849101	0.05117716	21.65727	0.1055325	0.3059844	2.365048	0.2021803	2.421185	0.1328709	0.2162814	0.2093892
IL17RD	1.893851	4.156847	5.871142	15.70994	7.491831	12.05229	30.84172	6.935591	18.53692	1.648096	13.22074	7.565512	3.477267	2.538474	16.36517	12.95279	1.868604	5.245572	10.90593	18.04614	12.09184	13.25982	18.77017	1.163851	0.2993349	12.1159	6.218006	1.288761	18.7594	7.493811	0.9078665	1.32502	3.123641	24.10164	3.433867	2.093564	4.966669	13.95582	20.23526	3.812129	2.822923	5.749173	0.6244501	10.46307	5.561609	10.79984	1.857457	2.597735	0.7344555
IL1R2	2.384177	1.808328	1.135095	0.6134247	2.859502	0.4511911	0.09401023	0.01868281	0.201633	1.3885	0.6108236	0.4844849	2.902053	1.299002	0.4079623	0.4567857	3.603859	1.326923	0.06816299	0.3235721	0.1671086	0.1100656	0.1735497	3.250924	11.48201	1.178597	3.048362	7.013969	1.557085	0.5341451	0.43341	2.086269	1.225436	2.042093	1.633186	0.07408935	0.9801173	3.477165	0.7697336	0.5822006	7.743537	6.049314	22.61673	5.605608	0.6017546	1.404667	2.291951	1.587852	4.099341
IL20RB	0.1904546	0.1258357	0.2617408	0.1621817	0.1845857	0.9198315	0.116819	0.1547709	0.1837391	0.3632376	0.187523	0.731699	0.2148742	0.5165334	0.17548	0.2412348	0.4647218	0.2230343	0.1694014	0.139853	0.1083405	0.2333131	0.07702012	0.5399552	0.3646209	0.3543264	0.7195002	1.023606	0.5528186	0.1825284	1.002843	0.443911	0.4070723	2.471636	1.585493	0.6674707	0.5852312	0.2651752	0.1992681	0.5047355	0.1614476	0.2081631	1.222586	0.1917149	0.3489512	0.3313157	0.6290117	0.2133078	0.5506945
IL21R	0.03828987	0.105712	0.2104863	0.1100445	0.1252461	0.08717996	0.06039216	0.04550696	0.1473393	0.3149289	0.2463997	0.2346218	0.0633903	0.5841353	0.008819828	0.1347986	0.2388831	0.1405249	0.08429169	0.09489384	0.1878635	0.1055393	0.04877612	0.5065905	8.132083	2.008839	0.2105958	0.3132251	0.1389265	1.058356	1.461718	0.0361446	0.3955586	0.3801355	0.4016311	0.01735234	0.1502519	0.6773767	0.1983058	0.3044231	0.1533649	0.2720255	0.5390364	0.02890745	0.6614592	0.1023508	0.4742229	0.2492656	0.7006132
IL2RA	0.09886527	0.06998732	0.7416241	0.1767964	0.03593203	0.1023184	0.2468953	0.01205128	0.2276096	0.07070897	0.2016401	1.557768	0.03637225	0.5027499	0.2580938	0.298331	0.2302725	0.1178449	0.03957145	0.1633453	0.2530787	0.2944304	0.01199438	1.043308	12.28232	1.58181	1.565378	0.3633532	0.09565635	0.969042	1.431588	0.09678266	0.6339356	0.3977393	1.069941	0.04779105	0.2093719	1.105272	0.1861927	0.2489086	0.32685	0.6303371	0.7049395	0.4146647	1.099785	0.2768563	0.5169915	0.4429138	0.9111991
IL2RG	2.483906	3.801306	4.579724	2.339606	3.638612	2.237066	3.30463	0.9430037	4.093372	8.977443	6.32888	5.253202	1.967159	19.26494	2.218727	2.606513	6.908413	3.647116	0.8044665	2.819482	5.864926	2.508623	1.311212	7.740922	122.3299	18.56209	2.408079	3.763076	1.912538	24.14564	25.34278	2.752435	5.403595	3.809149	3.807273	0.4124576	4.903621	5.926044	6.891917	4.326528	4.686964	3.295136	9.214301	2.156785	9.260848	2.164933	10.58322	4.841882	16.62243
IL3RA	11.84371	8.839194	14.68904	8.18569	6.562463	9.615873	10.23315	7.162546	16.23328	7.835932	13.00447	14.57345	13.64602	13.67962	15.84709	10.6509	11.66976	19.84847	7.619131	10.94706	18.77571	10.57628	10.44805	3.499511	15.77358	10.48766	4.284578	4.985253	1.199229	9.934959	6.392112	1.990149	2.02777	2.692772	2.4458	3.128889	3.22532	2.707031	5.475443	2.408828	2.941915	3.278048	2.875964	2.279676	3.436445	5.527736	2.729028	3.367634	6.470861
IL6R	10.60765	9.713759	9.874727	4.195349	5.947993	6.439172	5.237956	5.797873	6.426952	9.512308	4.674643	6.183238	10.56903	7.064427	6.269162	6.860262	7.528627	5.491706	3.590084	6.465044	3.543006	5.799525	3.140569	1.839364	6.373114	5.440629	6.455465	3.074775	0.4766808	4.19705	1.871792	2.721939	1.698703	0.2904782	2.10639	2.134578	3.182347	2.558528	1.588413	3.378597	2.5615	1.311854	3.899515	0.5142999	1.241774	1.514361	0.6896931	10.74285	1.938968
INSR	24.04569	16.90015	17.16466	18.39781	18.81437	9.303322	20.7241	18.63569	15.61249	18.69819	17.28231	9.259731	11.32302	16.49291	15.28064	10.87262	14.62551	10.67398	35.14664	13.46063	7.171783	5.852094	19.58472	1.651527	5.480627	14.23105	11.81262	3.540596	5.363309	11.69307	10.93781	3.611337	2.622173	2.331635	6.422946	2.419967	3.323571	5.695294	10.26037	7.345228	5.684611	3.530101	2.270442	5.090976	2.087883	6.979387	1.43467	4.610015	4.776668
KDR	2.591969	3.054171	40.47327	12.1303	3.142147	8.372863	22.72877	2.060813	30.71858	1.985349	44.52954	15.99212	3.40335	8.240054	33.91977	22.38209	0.8763525	7.314236	2.476498	28.63027	31.12747	24.40349	13.25596	1.41438	0.7767023	14.65315	2.993327	4.371497	1.104258	12.08321	5.129036	1.953891	1.965807	1.484387	1.077487	2.716065	2.368559	5.374272	2.944614	3.343719	1.894555	1.955664	1.944458	2.432375	2.731227	2.83205	1.256454	3.357165	3.930138
LEPR	1.937736	1.724281	8.261059	3.915511	2.425596	5.049269	13.08895	6.98676	19.36966	1.537305	23.38047	6.527006	2.962632	3.637239	12.62913	14.95986	0.7213295	2.562392	8.102255	11.58178	8.009896	12.21582	8.704363	0.05219619	0.3310157	4.171881	5.132046	0.4681914	0.4742771	4.251544	1.070407	1.260964	0.4000656	0.1899471	0.1563312	0.5456628	1.183444	0.383377	1.456266	1.62842	1.365981	0.4376673	1.299282	2.043223	1.344473	0.3620671	0.6992584	0.8660386	0.9133016
LGR5	49.30295	18.34623	4.502739	0.01527615	9.765373	2.850881	0.1021741	0.6232147	1.313734	12.9514	13.39451	0.4623739	29.70344	11.67674	0.01836526	0.4076645	25.19428	8.331905	0.2393428	0.03293243	0.004251984	0.2462842	1.85719	1.45043	0.05972908	7.720648	141.9002	40.50849	40.76715	29.75889	2.151575	100.3922	30.11328	1.016592	1.035424	26.36571	43.35417	22.76605	8.07083	98.28483	44.78462	4.575016	79.96145	2.869205	11.89518	45.31507	59.89768	88.13604	79.62976
LIFR	7.710514	7.557961	14.20043	8.833529	10.78934	12.22721	31.42248	4.516588	24.02605	6.981585	26.71225	13.68042	8.656079	14.57571	34.90765	58.19083	4.513228	8.612374	5.819253	47.77972	11.39882	22.22366	12.67986	0.1458999	1.20945	6.420706	9.911698	0.2667077	1.097911	5.437299	1.672307	2.457633	0.8422393	0.4808551	0.3172696	0.5549265	1.714439	1.417632	1.487009	2.293577	2.564363	0.5930063	0.4483944	1.611807	4.069829	2.092053	0.5062488	2.697428	2.037521
MC4R	24.2502	1.06737	0.0107924	0.1444449	0.7991605	0.2080597	0.09908882	0.05743526	0	1.123308	0	0	5.866053	0.6708965	0	0.01053198	5.926268	0.4374864	0.1257292	0.02594961	0	0.08359655	0	0.3859103	0.02353222	0.1753199	0.0628248	0.02234461	0	0.02463127	0	0.03953632	0	0.0244592	1.192438	0.02277677	0.09391498	0.1157719	0	0.3995874	0.1917214	0.03433289	0	2.371504	0	1.583366	0	0.02638607	0.02554523
MET	1.895842	4.111496	16.30959	3.726428	7.495601	3.173151	6.132822	0.1930327	5.753997	5.354541	5.223513	7.067704	2.990116	7.474411	7.158376	8.562506	4.022377	5.031721	0.1844981	7.149042	4.034686	5.149946	4.881507	3.618381	8.939267	13.9921	19.22621	10.10642	2.23354	7.059842	8.410183	5.265159	8.575664	4.532816	0.6238719	2.865229	1.41703	8.37924	12.55953	4.510039	12.14399	5.24124	2.302602	17.90892	2.533659	7.273617	4.069892	7.693951	2.702598
NGFR	0.4665806	1.135501	2.616868	2.918669	0.9624588	7.517224	4.206607	0.3643028	2.125117	0.3787956	1.468657	24.96916	0.924146	2.943377	1.05731	4.59163	0.2076971	10.23384	0.6965337	6.062904	2.501719	10.99792	3.304553	0.1787562	0.1794913	3.448691	0.03783113	0.0538209	0.05490444	0.9492595	0.1217329	0.05290563	0.09882719	3.151913	4.005956	12.90624	0.4241449	0.5112375	0.4749782	0.7318828	0.02886216	0.7442708	0.07838759	0.5585244	0.2277452	0.3081869	0.08329563	0.2330367	0.1025503
NPR1	39.10045	124.9529	11.00443	14.99122	106.0833	27.52304	21.50553	17.98987	21.90482	85.92197	16.96728	23.11556	45.75936	31.64424	19.19853	16.96059	56.88022	73.11714	22.31556	22.06105	19.25233	11.40947	21.40369	0.919328	0.3839754	8.243479	2.290813	1.919716	112.7729	7.045706	4.993809	27.70921	3.860389	0.814492	29.25867	29.00756	19.99172	1.31077	0.7091919	54.62223	2.162691	1.863556	0.9600408	0.3895909	1.429184	2.376669	4.542925	2.381159	6.303367
NPR3	1.092695	1.892509	2.699025	0.8008499	2.737526	1.282374	4.634878	0.3336345	7.668295	1.741307	6.327675	0.8125618	1.70479	1.149079	4.882402	5.212665	1.543448	1.018279	0.5562517	2.480168	3.233886	6.697197	4.81486	0.5263398	0.2900812	1.610513	1.188182	0.173566	4.337976	1.617969	1.531505	0.5830559	0.313667	1.507541	0.7365475	3.588456	1.177512	1.75555	0.6892865	2.677931	0.6434454	0.318865	0.8281962	1.580477	0.2332472	1.332806	0.2540196	0.3965506	2.21721
NR0B2	0	0.0769134	0.03110751	0.0346951	0.4606925	0	0.07140224	0	0	0.06475538	0.019103	0.03962795	0.09992928	0	0.08342215	0	0.06778411	0.06816163	0.03623959	0	0	0.01721105	0	0.04278191	0.3391408	1.010668	0.1358124	0	0.09855252	0	0	1.139576	0.03225329	0.03525003	2.57777	0.09847602	0.2706961	0.06673909	1.278867	0.07198449	0.0690761	0	0.03310691	0.2734204	0.07109542	0	0	0	0
NR1D1	21.89968	9.879099	15.39209	10.46095	9.304165	15.38847	9.454099	39.10332	8.382283	14.32603	44.22987	20.864	6.734397	7.805102	4.540007	22.03413	13.46491	19.20837	56.06887	41.61007	10.90584	15.37416	15.35035	8.064237	10.36689	6.46966	1.434817	7.936738	2.068655	12.27222	17.16446	8.570064	9.240498	12.6716	12.27764	3.805561	6.829706	10.79883	9.2087	7.069593	5.631696	12.85524	3.693236	12.08652	5.010637	5.608783	2.836994	6.78735	3.592589
NR1D2	13.08317	9.983492	11.67164	8.455661	12.70616	13.46755	8.871028	16.45424	14.52519	13.17719	36.11834	15.55333	8.530884	8.258021	14.65595	16.58154	9.976564	10.81737	21.86784	30.76012	10.18917	23.00686	10.23699	1.274636	3.421989	11.32198	17.76806	3.588291	6.955663	9.144897	7.394011	11.16654	6.91883	3.150699	1.985164	4.95516	5.20197	7.681898	12.54836	14.74834	7.738232	3.302187	2.656653	8.037621	2.464177	5.449244	2.99943	8.4595	4.497146
NR2F1	10.67582	37.19654	8.123376	24.66981	34.01962	56.25684	13.88127	47.61352	9.955782	17.86345	22.82425	71.14658	25.38597	16.38163	21.57816	17.71753	19.51655	38.07511	62.95414	25.4288	7.429988	17.62743	10.07441	3.22564	0.625259	10.17876	2.229854	0.9658766	4.339032	9.357819	2.39417	3.940657	2.254306	4.355229	3.895101	3.680798	2.048424	6.161379	5.912071	2.079856	4.191231	5.568727	0.2733034	6.796482	2.249804	1.479415	2.571388	2.500892	6.68615
NR2F2	9.949611	21.30224	20.51334	36.5122	24.85353	45.5388	62.75236	119.0763	51.63326	15.86037	75.35048	45.90212	21.56555	17.44071	52.73447	40.58546	11.11261	28.47301	184.7987	52.7767	43.4583	73.21067	47.95534	14.96923	7.969614	23.43357	14.98934	5.769213	11.57082	28.1767	15.74969	12.4549	8.62994	3.31216	5.374399	11.93196	5.080969	8.68972	12.98542	12.61288	15.99141	11.50348	4.775801	11.49983	9.218761	7.864888	4.917025	12.62491	20.83442
NR2F6	27.00726	45.35304	13.70011	9.457345	28.85698	12.36221	11.04248	9.575865	9.640051	27.27421	14.84583	16.27998	25.82325	14.8575	6.648895	7.042118	38.16411	38.29323	10.61414	10.58184	11.02174	8.966573	12.48452	49.60374	35.71786	52.58804	14.49133	80.22536	149.9297	25.60897	28.88428	150.3433	67.04577	32.83069	129.662	184.9092	148.4814	37.47963	36.79351	82.29672	47.50536	57.09171	49.9919	23.24884	58.35351	68.94329	75.51993	53.60196	46.62971
NR3C1	4.730026	5.263755	4.691068	10.27614	8.929372	9.11494	18.42593	6.968928	17.4901	6.896463	9.353764	9.479636	5.869113	5.86676	19.7351	10.65173	5.402164	5.347775	9.194347	11.22751	8.89484	9.088982	7.887134	0.3073469	3.62468	5.713007	3.280801	0.6006832	2.484228	4.219	2.02293	1.347704	1.638222	0.2843369	0.7580794	1.02188	3.484239	1.047233	0.7092048	2.980356	0.8009574	0.3118109	0.7928044	0.5169113	0.9722214	0.5882772	0.9940283	2.520991	1.424489
NR3C2	2.257426	2.597245	2.264186	4.243252	4.571483	3.580646	4.959705	7.168932	4.757879	1.892108	4.53226	3.237964	2.776494	1.715879	6.480639	6.288724	2.099204	2.158599	8.350695	3.919479	2.058006	3.315494	2.681063	0.05239765	0.2432862	1.777166	3.928742	0.5578002	0.4713178	2.068244	0.7924357	0.7177934	1.749401	0.05550799	0.1819913	0.9074441	0.6038732	0.1985101	0.4176818	0.4911985	0.9306193	0.19046	0.249081	0.3827141	1.486494	0.3266643	0.7913368	1.20427	0.8373826
NR4A1	54.10461	108.3092	74.84125	268.7067	36.66862	171.725	97.93468	248.1911	7.389554	13.56563	16.52825	106.2577	16.69987	172.3684	15.90302	11.06173	35.90847	13.03976	84.22813	10.46577	10.90802	5.007404	128.7838	3.152432	5.943848	24.77601	1.958454	7.139047	1.374304	103.3008	32.12653	15.46088	3.828145	3.647583	1.791603	4.314775	1.276149	2.395416	2.026552	5.11604	1.964829	2.814845	12.34711	19.38183	12.3195	5.015859	8.369455	5.995804	11.63865
NR4A2	22.22853	25.5843	12.73159	40.88603	13.36723	41.22591	14.58564	79.04862	1.426564	11.67108	3.68515	28.80008	5.742425	40.61266	1.640895	2.375184	9.263954	2.532478	20.96233	1.62379	0.5121684	1.123443	29.48048	3.216441	2.243373	4.653302	6.279439	2.730729	1.340202	21.57814	6.332696	2.922279	2.941806	0.5752321	0.790708	4.041398	2.465061	2.479625	1.465823	1.730567	5.938072	1.557209	5.335061	3.545575	11.33247	2.41299	1.819008	5.418715	4.967109
NR4A3	0.6713569	8.449024	24.43579	42.0513	0.9217811	8.800875	14.54337	10.49922	1.848191	0.2845381	0.4721594	5.535788	0.5964357	22.82313	0.6032978	0.8809267	1.369266	0.6208494	0.9089859	0.7805597	1.117419	0.9925931	16.93543	0.1018256	0.6271258	3.154904	0.8205532	0.1238119	0.2766671	10.36616	0.9528625	1.683026	0.1240071	0.1355289	0.1159179	0.2133491	0.1982418	0.1832841	0.06243774	0.3228927	0.2402894	0.3895374	0.6091692	0.6424269	0.3058882	0.9558388	0.3079557	0.4038063	1.867068
NRP1	3.778927	4.645457	14.12413	8.625801	6.811022	12.83081	22.51932	7.216813	17.12797	5.288473	29.5099	18.23332	5.285647	11.76555	20.89502	20.06508	5.696776	12.57455	14.28186	25.37941	14.9287	15.63083	17.77419	6.451329	5.665317	14.26193	42.61315	6.981917	6.130408	10.91958	4.639686	6.673264	10.18359	2.511006	0.9437622	1.824521	2.077655	5.48061	5.22643	1.809158	12.23214	4.313971	2.117526	16.83881	4.511616	2.31892	3.472669	8.469832	8.587761
NRP2	2.289743	3.525508	20.81768	28.86842	5.313451	9.740792	22.69936	14.28008	16.37185	3.113664	23.22568	9.251981	2.853041	4.912231	20.18105	21.41768	4.377682	2.944316	15.37824	19.88625	21.3326	10.76697	30.34977	1.032111	2.454524	23.45745	5.377922	5.765013	0.9947544	10.43316	2.254022	1.709572	2.991692	5.929372	1.286659	1.830948	1.77619	14.00766	13.84464	2.188741	3.588627	4.836524	3.685045	1.015974	1.87486	2.234825	2.018065	2.220736	1.687511
OPRK1	0.3283333	0.007747638	0.1410084	0.04193887	0	0	0	0.003335209	0	0	0.0115457	0	0.310035	0.04174103	0	0.006115818	0.06372825	0.006866054	0	0.01506868	0.007782212	0.006934813	0.01327785	0.1551422	0.02049739	0.1221679	0.9394048	0.7136413	0	0	0.2801373	0.4285559	0.07797449	0.3692837	0.2824413	0.2512986	0.04771856	0.19496	0.9618764	0.3770592	0.006958171	0.0598103	0.0833731	0.3580483	0.8593898	0.02089647	0.3087476	0.3830532	0.1483386
PGR	76.80657	8.443319	51.87527	37.83567	5.119723	19.05563	53.84901	5.278859	30.03364	21.27704	19.32882	6.916681	18.0651	15.50728	25.67783	25.51353	12.13141	2.136408	5.723128	44.38445	49.08447	127.933	56.61111	14.67263	0.07684177	9.671219	168.9422	7.48122	0.4639639	36.08117	4.956919	9.531984	20.7154	0.8599202	0.4542731	2.13828	0.8458944	22.94702	9.954961	1.84304	40.99548	19.92197	2.482927	69.92548	32.86701	37.12955	1.140512	47.27925	24.67973
PRLR	0.4351741	0.3425428	14.43431	10.30838	0.6964914	0.43302	5.368187	0.7504301	3.696533	0.7481154	10.26489	0.8597222	0.6574353	1.711482	9.431717	5.04382	0.2809617	0.3351245	2.697411	7.773722	5.525582	5.030155	2.679494	0.4980301	0.1286086	1.782625	9.378269	0.4714324	0.04635407	6.762062	1.275347	0.2780492	4.804244	0.1461096	0.08375485	1.265063	0.1641255	1.648009	0.7443729	0.7713236	2.193066	0.7418187	2.782486	1.720065	3.059728	0.71807	0.3856823	1.126815	1.016232
PTGER2	3.237728	1.941465	9.648057	5.919632	4.814611	1.15636	6.992453	6.55455	5.503821	9.580393	8.572481	2.056167	2.606518	4.810217	13.39497	6.449483	4.045192	1.202792	5.674948	4.440332	8.459586	4.02264	3.034593	1.839847	2.045048	7.511719	5.226957	0.9031813	0.214985	8.960484	6.017061	0.5948407	0.8141445	0.9886543	0.9301557	0.4373084	0.6959506	2.35538	0.7572186	0.5552091	4.746559	0.7632646	0.4178459	2.534897	0.4985017	1.163645	0.2271431	1.457604	2.392079
PTGER3	0.04879252	0.1657945	25.0582	70.54655	0.2167411	1.761775	41.56977	0.2676425	46.45586	0.1434641	21.22061	6.382921	0.344652	0.2067665	73.93293	25.74594	0.07035185	1.004016	0.2256743	30.50831	49.88398	21.97152	39.28595	0.138331	0.05279817	11.7281	0.1355357	0.2699501	0.02753848	12.25162	0.04281971	0.1069019	0.00386251	0.008442771	0.1624748	1.079064	0.6605036	0.01998093	0.2042018	0.4568886	0.02895285	0.01777642	0.08920654	0.02182907	1.128114	1.368426	0.03133402	0.687645	0.1543088
PTGER4	1.585439	3.894525	3.290987	2.622533	7.202734	4.413791	4.407326	0.4493261	3.769958	3.392293	1.705988	9.587584	4.917035	4.373785	3.956286	3.313461	1.483687	4.286869	0.2009509	2.76135	1.070983	0.8338128	0.846323	0.6117997	5.077505	3.849213	1.836479	1.466113	0.7669895	2.403505	4.011758	0.2438922	0.5553657	0.2674766	1.728994	1.460939	1.125771	0.7304063	1.492926	1.292013	0.3326326	0.4332132	0.6763472	0.4654797	1.94002	0.4237959	0.6654345	0.6658802	1.289322
PTGFR	0.2775386	1.084521	1.628663	25.43093	1.557431	5.151801	13.37745	2.825552	14.1388	0.3334751	12.64834	7.788852	1.823199	1.778289	30.12346	4.146491	0.3102866	1.579574	3.359258	15.81996	11.73195	11.45053	10.2872	0.01049128	0.01663329	2.428862	0.2997439	0.01579386	0.01611182	2.010871	0.04871289	0.2142487	0.007909377	0.1901737	0.03327046	0.3501602	0.1908482	0.0654649	0.209075	0.03530508	0.2202112	0	0.02029677	0	0.2266487	0.4239286	0.00916623	0.2890825	0.09930885
PTH1R	0.7969444	4.448819	1.929703	6.558557	3.186095	7.51728	5.865857	7.070718	2.898142	1.058532	5.100404	6.884775	3.141359	2.026312	1.958091	4.28796	1.269039	9.527948	5.756866	5.768453	3.586271	5.25173	7.154739	1.237294	7.803976	1.88509	0.9297751	0.3104427	0.2753848	3.184061	0.4496069	1.154313	0.2703757	37.77929	0.9288144	0.5572215	0.3261996	0.9790658	0.8933827	0.3620627	2.185941	0.7673487	0.1248892	1.470734	0.432089	0.9129743	0.6110133	0.4941026	0.4937881
RORA	0.8476421	0.8661605	2.055476	1.60995	1.370692	0.9420885	2.746522	2.055252	2.287206	1.214673	2.06316	0.9516849	0.8894363	0.9417356	2.405241	3.507197	0.7066361	0.8473682	2.842035	1.425846	1.31159	2.216113	1.305574	0.1567264	0.4095324	1.323287	4.342661	0.1529242	0.109202	1.105363	0.6711093	0.6236283	0.8008356	0.4519699	0.1043125	0.4164272	0.3190767	2.786741	0.9890501	0.5518304	0.8856821	0.3457426	0.1381281	1.765241	0.5257223	1.508182	0.1876474	0.7919877	0.4046041
S1PR1	3.169612	4.255959	38.68277	16.8867	3.691283	21.60073	37.40012	1.819645	48.1208	2.437552	23.99583	21.88315	3.257532	22.33139	49.37988	60.94062	1.522431	17.29971	2.03258	38.20638	39.23067	24.5347	17.49031	2.12575	2.591517	21.20955	1.738187	7.660993	1.397343	11.66531	11.88915	0.7721363	2.501032	1.870926	2.842914	2.440363	2.127093	3.680407	3.49815	3.834188	2.548191	2.3468	3.003404	2.658823	3.679784	4.802406	1.167827	3.03463	5.570974
SCTR	0.8095833	0.06488025	0.6192809	0	0.1332401	0.02529389	0	0.2401954	0.0542573	0.338671	0.05801157	0.04679939	0.1348724	0.04660635	0.02814828	0.04609356	0.4726818	0.005749769	0.6969934	0.02523762	0.01955093	0.1103396	0.02223827	0.187661	0	5.83143	0.7026622	0.04346307	0.1108452	0.1197773	0.08043173	0.140989	0.02176579	0.03568217	0.5340818	0.3101257	0.06850366	0.1801527	0.08630296	0.3279013	0.2330764	0.5509496	1.552759	0.06150497	0.05997249	0.06416344	0	0.3721006	3.142809
SDC1	8.777916	8.742797	6.701915	0.3123814	20.78182	0.8918789	0.2525593	1.59168	3.447112	5.497165	6.105861	2.051571	10.55249	1.221424	0.9120512	0.6930659	13.67367	3.419192	2.004337	0.4088706	2.446983	3.746753	2.755071	135.904	93.70953	10.57836	23.65542	105.2686	48.03197	20.92307	55.76335	101.7786	73.11763	233.1026	5.613265	19.74358	22.044	120.6722	56.77707	42.41718	32.92922	64.78794	91.03209	19.16666	15.06558	27.80527	21.49062	21.11753	12.89181
SSTR1	0.09747648	0.1035063	1.331242	0.4108805	0.292275	0.7919168	5.890294	0.1514954	4.174069	0.1655748	1.948657	1.274572	0.2850974	0.520472	2.11059	0.9804675	0.07905779	0.3348093	0.6730186	1.328668	0.9097216	3.284342	2.146399	0.01151476	0.01825596	1.360107	0.02436929	0.02600195	0.2387288	1.500024	0.3528696	0.3476128	0.06076685	0.04743776	0.06086028	0.2915532	0.382504	2.451927	0	0.2324956	0.1580307	0.06658741	0.02673219	0.02453039	0.07654138	0.2466011	0.08048355	0.1432896	0.2477204
TACR1	1.281697	0.5862691	3.482212	3.060202	1.289979	2.37131	5.248226	0.08292405	3.809384	1.043601	1.826388	6.252691	1.244846	2.692307	8.311882	6.412922	0.4576322	1.406521	0.1183863	6.466889	6.789007	3.122334	2.260674	0.1770275	0.05170172	3.026482	1.804248	0.266502	0.586661	1.252408	0.216308	0.3764094	0.8288634	0.03070764	0.8765692	0.2073166	0.2358136	0.1889516	0.1485425	1.167944	0.3836144	0.2047425	0.7967239	0	0.1470931	0.4593156	0.1628094	1.598365	0.1282844
TEK	1.08913	1.175006	11.15105	6.176811	1.496268	5.622327	20.41622	0.8085115	21.79733	0.849057	15.01465	8.499384	1.360735	6.779057	20.43119	16.82325	0.3261537	2.836942	1.081109	15.38539	15.01334	21.83382	13.68377	1.235111	0.6037765	8.522381	2.243623	2.254485	0.5216207	5.602376	3.479137	0.4934923	1.520879	0.4494691	1.893141	1.994046	1.481589	1.485205	0.902508	1.818414	2.426303	1.404669	1.055356	1.556799	1.727537	1.692713	0.2517938	2.589064	2.727986
TGFBR2	14.52944	17.15296	53.13391	50.21968	21.45413	46.08252	100.009	8.50688	110.4398	14.44948	61.22137	93.62109	17.75995	28.83557	149.5332	104.8226	9.600463	38.04481	13.57247	97.50188	66.81538	49.27892	52.6629	5.48809	13.34326	36.41103	28.00219	11.9418	12.43248	24.68772	17.37866	11.50534	14.83783	5.16293	5.290135	9.175953	7.167865	13.10441	11.96356	11.81696	13.1474	6.067622	9.417382	15.64468	8.980392	5.599257	4.960287	8.130207	6.360231
TGFBR3	7.232191	8.72266	20.36579	16.62355	17.12566	21.14159	33.68962	40.30841	32.29418	9.102398	18.96277	25.39411	10.84717	16.33419	32.80818	35.76176	5.980025	15.75444	65.20481	19.0956	21.97578	24.93797	16.90934	0.2954287	2.323907	9.629848	3.186275	0.4361935	1.334925	11.70496	1.56166	2.703809	1.948832	0.613225	1.267187	5.339916	3.59477	0.646982	0.7698958	4.50245	3.705939	0.8936253	0.1780585	1.155852	0.7836259	1.219012	1.21116	1.302869	1.334685
THRA	29.35112	34.66273	9.931837	26.86899	28.73092	25.63657	20.27645	34.80707	16.99447	24.74086	21.87363	24.31039	27.93088	15.88932	17.31524	22.75293	34.15538	32.46508	34.19343	23.15359	15.18851	18.44931	19.07718	5.138182	1.695733	10.30832	3.647296	3.466379	6.908618	13.31493	4.085143	8.401839	4.307657	13.76649	15.99396	3.53342	10.13442	5.892431	9.007454	8.38837	8.548602	12.48522	3.398741	8.319331	4.718125	5.849604	6.941851	4.617642	3.027215
THRB	1.916882	1.955061	3.943284	15.74091	2.594532	2.333338	13.22134	0.4109196	13.71001	2.10587	4.363872	2.193448	1.222963	1.008386	17.42359	9.02599	1.238643	1.974621	0.6590122	7.287249	2.804676	2.115475	6.298723	0.1419678	0.6122213	2.012284	3.869846	0.07266553	1.273265	2.059088	0.1423833	2.816015	1.768128	0.1450477	0.7923786	1.01085	2.205277	0.4340761	0.2376527	3.93664	1.567882	0.05254205	0.02636692	0.030244	0.1321172	0.3028921	0.7640693	1.211414	0.05864052
TIE1	2.720612	4.469503	20.10209	13.63081	3.187998	8.870874	24.83998	1.009189	27.63321	2.102354	17.93961	19.79462	2.557485	7.02477	20.64428	25.22376	0.7140521	14.4724	1.38934	22.99165	25.79598	16.63844	23.67369	2.940461	1.669156	17.24398	0.8599696	5.210768	4.300191	13.35775	6.703048	2.26643	1.754513	2.331473	4.0533	2.754975	2.857413	2.910139	1.825693	5.830206	3.316231	3.734058	1.62943	2.08544	2.179275	2.851018	3.505052	2.909161	6.408549
TNFRSF12A	0.8778751	14.31347	126.3474	5.729648	5.948902	11.50032	19.07197	1.615497	8.091697	6.90647	12.4516	4.474399	3.713087	21.29842	6.496906	6.845709	11.2082	7.589546	0.4533871	2.058669	26.56788	5.124722	43.08267	13.03302	114.156	20.70502	8.014207	39.01894	42.00328	18.16407	13.74316	37.41284	21.62841	55.85352	11.62698	36.72435	26.28872	25.04883	28.53275	20.33071	16.54941	35.78007	53.88673	10.57571	6.58202	22.9578	34.0907	11.03737	14.25521
TNFRSF13C	0.6103711	0.9017434	0.5014745	0.122031	2.29552	0.09887322	0.1569618	0.06307976	0.157104	0.749711	0.3751434	0.127766	1.025137	0.4655791	0	0.07563053	1.609288	0.6942497	0.212439	0.02192295	0.3000355	0.146294	0.1352227	0.689674	5.089451	3.243721	0.7430657	0.4813723	1.165072	0.8947946	2.340575	0.6568937	0.6144808	0.7542291	1.948532	1.746252	0.4363808	0.7824582	0.5497656	1.888352	0.2834502	0.1885349	0.7277812	0.3739889	0.5209578	0.552296	1.446163	0.2229168	1.240926
TNFRSF18	0.1909952	0.3893952	2.887322	0.08782672	0.1665987	0.2213862	0.54224	0.195565	0.4522762	0.4371225	0.4996899	0.5851631	0.3204156	1.864799	0.03519562	0.6275678	0.5910247	0.7333096	0.09173643	0.2208937	0.9289405	0.2323618	0.3058655	30.93701	39.69115	5.671101	0.4583917	5.108402	1.884919	9.405262	4.559129	2.163531	5.252531	10.82675	3.052787	25.93906	3.768801	3.632263	75.17744	1.761466	2.185729	1.58653	19.24754	0.2691628	1.649725	12.13626	4.57328	1.379741	2.826869
TNFRSF21	2.751287	15.21024	37.12561	12.1494	9.39626	24.09881	4.442748	6.915026	3.625213	35.04443	20.73167	27.33941	7.911153	33.51142	10.3947	9.122114	9.474214	12.47128	6.23442	8.189437	10.66984	11.4893	7.078413	42.5362	21.72342	22.89541	27.54218	48.07813	45.31716	26.17381	16.45434	19.27472	40.77993	41.28178	22.52577	13.35766	17.06071	71.42044	29.85525	24.80219	27.24296	36.13296	10.20398	27.82682	28.35942	68.84055	28.17339	27.21924	15.49621
TNFRSF25	3.312533	3.324551	1.918249	1.269355	2.602024	1.614587	1.611635	1.05505	1.128112	5.36878	1.110353	1.666134	4.711541	4.788571	0.4553512	1.397254	5.273228	3.076981	1.454172	0.5406765	0.3020265	2.005848	1.409814	7.030866	5.563501	4.681678	5.63669	4.380103	4.012732	5.823341	3.879958	5.049058	2.474234	5.616253	4.496686	4.246902	3.703901	4.528991	7.82326	3.228315	4.198445	4.189891	6.100206	2.070589	0.9019937	8.762762	11.12774	4.745977	4.757673
TNFRSF4	0.1520415	0.8524383	2.183526	0.2330479	0.3094483	0.6671724	1.175046	0.3113585	1.104104	0.1087409	1.116343	1.47731	0.3758874	1.252522	0.5043138	0.8360227	0.4097768	4.269389	0.1460534	0.4521655	1.569778	0.4971104	1.615847	5.172609	30.20651	8.621626	0.1520426	0.6705461	1.213629	5.198014	3.469173	1.097154	1.256548	1.846848	2.39979	0.1984398	1.931915	1.725909	3.436071	1.90991	1.183164	2.326497	2.023657	1.591696	2.125096	1.149573	2.134118	1.098341	1.904122
TNFRSF8	0.8260108	1.094154	3.136183	0.66524	0.8955386	0.5969542	1.059916	0.06655606	1.03325	0.6908973	0.5139719	1.617686	0.8838475	0.9611158	1.238344	1.150037	0.9782576	1.691623	0.07845126	0.5320156	3.882466	0.569521	1.74267	0.3175338	1.667615	1.500266	0.07000141	0.3286415	0.1625493	0.636723	0.4177372	0.01762106	0.1795416	0.5668672	0.4475461	0.1471959	0.2406791	0.4643883	0.0263665	0.2226166	0.05340555	0.5049635	0.1791741	0.1268355	0.2748338	0.1924622	0.3930248	0.1176008	0.3074039
TNFRSF9	0.05786271	0.07021947	0.7554441	0.06335103	0.03605121	0.02737542	0.1238571	0.006045626	0.06850937	0.1596229	0.1674281	0.09044763	0.02189574	1.311486	0.03808087	0.03602933	0.1609003	0.0404491	0.05293694	0.02048589	0.1269591	0.04085416	0.03008542	0.499949	2.960012	1.587057	1.074601	0.3175187	0.2099423	1.238006	1.871591	0.07976375	0.3710224	0.1930929	0.454169	0.02397479	0.5004522	0.2924671	0.2335128	0.9266453	0.2333378	0.171659	0.5773079	0.3161905	0.4478641	0.2714616	0.7507593	0.4304959	1.021777
TUBB3	0.01181325	0.02007041	0.6615717	0.0452681	0	0.004890343	0.01863228	0.03023973	0.07459664	0.04224448	0.07477337	0.1396013	0.04172217	0.03604365	0.01088442	0.02376472	0.01768813	0.08003991	0.01891331	0.02927678	0.1108798	0.1616829	0.1117887	1.473629	0.2920438	3.138409	0.3543999	1.151237	0.377184	0.1204208	0.09330443	0.08425491	0.1346629	5.712224	2.962082	0.4625483	0.388507	3.683365	0.5117006	2.132008	0.9283017	1.601044	1.343393	0.6897025	0.07420886	3.044965	1.648403	0.1190768	0.06724797
VIPR1	0.4110639	0.4696051	0.1582759	0.1792455	0.3657696	0.2581868	0.3241723	0.04405963	0.1314647	0.3446839	0.2332719	0.2264439	0.4098833	0.3027393	0.3395634	0.1211891	0.3289696	0.3361373	0.05673479	0.1639352	0.03930839	0.09969545	0.05159013	0.5425145	0.08495054	0.3560059	0.07796095	0.6251408	0.113145	0.1556067	1.16931	0.6125274	0.7119661	1.804569	0.2973615	0.2209754	0.2171911	1.222453	1.721828	1.070604	0.1405845	0.2014035	0.6815701	0.2782342	0.6288633	0.2165113	0.1989608	0.1666925	0.2363072
VIPR2	0.1703668	0.1872905	0.8642311	0.7680493	0.1821143	1.65116	1.90467	2.744913	2.119976	0.1720197	1.598506	1.41237	0.3539433	0.3516361	2.576182	1.380989	0.2450889	0.8298959	3.97911	2.227005	0.4403865	0.5257842	0.795148	0.8144785	0.1951975	0.4698387	0.5812557	0.07841581	0.02908891	1.053003	0.800328	0.1051122	0.2213384	0.03121335	0.4104631	0.05449937	0.1048675	0.2363857	0.05662082	0.2071587	0.5581381	0.05476694	0.3334656	0.201758	0.3777234	0.1722098	0.2316869	0.2441242	0.2444946
ICAM2	0.7261705	1.014413	6.03219	2.485851	0.973581	4.542606	7.330189	0.7789517	12.18347	0.6924813	5.086664	6.13059	1.488949	2.043307	8.831789	7.96427	0.732924	6.141041	0.413375	5.065735	6.870957	4.595155	4.381474	0.6710019	9.622855	3.72872	0.887548	1.825148	0.5035305	3.315249	2.166746	1.056155	2.759282	1.331914	1.483092	0.912672	1.362955	1.427389	0.4558648	1.077703	1.120341	2.010681	4.738218	0.6010247	0.7729517	1.103033	0.7194939	0.7726407	1.732255
FCGR3A	5.590866	10.51646	3.760674	1.293791	7.824399	2.119081	2.619667	2.223739	5.817206	4.556865	4.320101	15.07135	4.054959	0.7476901	2.274592	2.793529	6.106323	8.752705	0.7120207	3.868841	5.312673	0.7867296	1.730952	5.111986	136.0809	14.77132	10.90953	6.275372	2.476381	3.885795	19.11614	1.858212	6.530984	6.840976	1.740819	0.8752741	2.184395	10.8915	4.102309	2.453415	2.714358	5.555187	6.590997	2.357125	18.54394	2.966753	11.9602	2.988554	10.15614
ZAP70	0.5836359	0.7915264	0.5206536	0.8945919	0.6326361	0.3348608	0.4925651	0.2096842	0.5536276	2.570425	0.5098419	0.5691508	0.3525895	3.3428	0.2264199	0.6488451	0.9965366	0.666773	0.1229494	0.659773	0.5285829	0.5994875	0.2385077	3.309316	12.53384	3.383157	0.4914864	0.7720542	0.2377653	3.998391	4.106519	0.2491564	0.8535164	18.44111	0.7773826	0.03712199	0.6658298	4.89077	0.7134896	0.6349733	0.9217896	5.830652	0.9472424	0.1855257	1.310543	0.2267798	2.781444	0.6364665	2.906059
FYN	22.13776	16.32831	12.12101	9.108215	15.59893	9.184858	13.78282	6.559043	15.08008	12.98966	11.66282	10.35065	11.25722	13.07809	15.71265	13.97357	12.0077	21.03836	8.422686	11.38699	14.33144	10.63392	10.4038	2.001993	11.61169	15.09483	2.958784	1.923844	17.94501	8.720986	4.36274	1.475375	2.223706	12.68493	6.50401	7.967093	6.296707	7.864946	8.271902	10.51545	2.208832	7.417062	1.417562	4.037468	2.400936	3.861433	3.737331	1.429519	4.410312
SHC2	15.84514	8.577427	12.72013	6.641319	9.142636	11.02889	8.68671	7.588636	6.861647	15.7952	6.557136	10.5557	5.277802	14.85372	6.433765	7.734433	11.81349	7.74539	6.088433	7.519795	7.981648	11.48724	11.7329	1.43545	1.195215	8.8924	1.158343	0.8084186	2.117243	9.991151	5.811541	3.140478	0.5216291	34.28228	12.58669	0.6101168	1.135324	1.876805	3.601513	1.007813	3.284786	7.333459	11.21216	38.555	0.9867849	8.637893	1.091744	1.771586	1.430757
PRKCA	2.618511	3.914611	8.309687	7.642442	5.897707	3.364637	9.866135	10.2517	5.991348	2.100996	9.197979	3.310867	2.533695	2.233595	6.494211	6.037041	2.032972	3.311969	14.80454	7.714471	9.658021	9.509107	12.99751	0.4612099	1.121439	5.264409	6.945205	2.420099	0.9773124	5.821241	1.09545	0.7245112	0.8625789	2.988945	1.275097	0.5631347	1.995765	2.784526	3.216921	1.160311	1.152813	2.14905	1.576918	3.698678	1.98612	0.5985163	0.3603384	0.8435497	0.5647989
GZMB	0.5934252	0.315067	3.695422	0.5116482	0.2695963	0.7369827	0.9944697	0.1356302	1.493056	2.122104	2.629309	0.7304912	0.1309916	10.86367	1.059361	1.442501	0.740453	0.8655705	0.2969027	0.612786	2.136192	1.254955	0.3509738	3.189572	375.2924	3.105064	0.5934294	7.809307	1.049644	3.489925	9.016049	0.4668144	3.144502	16.6635	1.259734	0.1075722	1.718757	13.88816	3.003539	1.23848	0.5659247	1.418817	2.386889	0.4480142	1.718282	0.807291	9.799486	0.2492371	31.15718
CASP3	6.336244	6.486673	9.886285	4.593205	6.954543	5.604748	5.936459	5.261307	8.121938	7.436661	9.674197	7.403224	6.630644	5.893429	8.482642	6.421734	7.108751	7.250267	5.664727	5.249287	7.039335	8.345467	5.716094	7.301526	17.20191	11.46569	26.35608	18.94051	6.824861	11.35241	8.554784	9.921403	17.2984	6.536151	6.401876	20.62885	14.43728	14.74347	12.81696	8.396038	17.35314	7.300268	20.31074	10.53944	21.19154	18.43987	10.79122	16.05822	9.762438
BID	3.495908	5.669483	4.464704	1.903439	6.023434	2.470481	2.441327	2.014466	3.460906	8.199611	4.440455	4.069932	5.295236	6.087413	3.286112	3.540039	6.051071	6.331412	1.931637	3.131066	3.590626	3.18622	3.273047	9.221533	11.95716	5.991447	8.792801	11.88121	10.24127	5.639409	4.018312	5.125992	5.954164	11.48415	12.28779	8.965896	9.035472	9.387845	7.692222	14.23399	8.665897	9.68748	13.26938	5.888769	6.571577	4.773505	13.72289	4.172465	7.006909
TEC	2.467298	1.820157	1.298318	0.4279464	2.312608	0.6074583	0.5427633	0.4368842	0.6560062	1.383837	1.194568	0.5115251	2.671539	0.7131813	1.052899	0.7358118	1.704571	1.661926	0.3222536	0.5471054	0.3268742	1.288548	0.4442742	3.472957	0.6420617	0.5798174	11.97297	0.8221154	0.7727039	4.06284	2.074101	2.277305	4.163316	2.426741	1.2713	0.7250246	2.11593	1.799537	1.149435	2.374595	3.596311	2.568969	1.989553	2.562056	2.090347	1.512436	1.683352	3.457832	2.925227
ICOS	0.03957103	0.184883	0.2583158	0.1364718	0.1725824	0.09009695	0.01560321	0.03617661	0.2108342	0.2971648	0.2588186	0.5195832	0.03493936	0.9658881	0.09114934	0.07297131	0.1678757	0.09681786	0	0.0817241	0.2532382	0.1504422	0.0576093	0.5422385	2.91997	1.744768	0.6727123	0.2251864	0.02871499	1.753132	1.892624	0.0498053	0.3242157	0.1848727	0.05929563	0	0.029577	0.2041787	0	0.141574	0.1207591	0.06487553	0.7451746	0.01991645	0.9321698	0.06044308	1.012853	0.1994368	1.38375
CTLA4	0.09874091	0.1467885	0.3477291	0.1135119	0.01794341	0.1226277	0.1362705	0.009027089	0.1948485	0.10593	0.4479113	0.5077986	0.04359179	1.468694	0.1137217	0.1738075	0.2340897	0.2694635	0.05928251	0.06117743	0.2843554	0.1970828	0.07187576	1.119756	11.85387	2.672835	0.4443373	0.5267848	0.08956502	2.18728	6.629016	0.07249569	0.5979638	0.5381948	0.9124161	0	0.1660567	5.058445	0.2789377	0.2943894	0.1318311	6.691156	1.038027	0.1739401	1.531301	0.3016452	1.467496	0.1658837	2.388889
CBLC	6.496014	10.9521	8.323927	0.127003	7.829647	0.891814	0.1306855	0.0727198	0.6671002	12.63423	3.146733	1.073443	7.315912	11.22466	0	0.1555719	12.12513	8.47082	0.02653133	0.02737939	0.0424202	1.247436	0.7720158	17.03864	0.4469184	10.80282	11.10296	40.83321	15.65681	5.379601	16.69526	8.801802	33.31783	14.6841	11.85299	5.563344	7.951934	13.65645	18.60056	16.86416	11.37853	26.37148	19.11156	22.51952	11.37284	25.60331	63.59666	9.242844	9.568219
PDK1	1.156854	0.7646793	0.9326525	0.6737139	0.5265234	0.6433908	0.8790396	0.8126624	0.8576321	1.179468	1.000066	0.5940545	0.8072229	1.298157	0.8293898	0.7568846	0.8897787	0.5056042	0.8979277	0.5461013	0.6015719	1.236564	0.6578107	0.7343783	3.953922	0.773236	14.06519	1.265633	2.977726	0.7251487	1.323824	0.8969394	1.771172	0.2984375	1.229432	4.894009	0.8751926	1.485157	2.218432	3.346343	1.357425	0.7417407	4.546406	4.997833	1.811268	1.489098	1.00744	1.772191	3.111167
TRAV2	0	0.3832409	0.05166706	0	0	0.124507	0.3557801	0	0.1780513	0.3226605	0.3172855	0.06581884	0	0.4588315	0	0.1008407	0.2251679	0	0	0.12423	0.1924756	0	0	0.9948025	5.06957	1.678638	0	0.7488013	0.2182504	1.76878	1.715646	0.252366	0.5357012	0	0.150227	0.5997228	0.7868078	0	0.5664252	0.4782418	0.2294597	0	0.1649637	0.1513764	0.4723351	0.05742527	0.7449932	0.1263195	0.8560589
TRAV4	0	0	0.09103868	0.2030761	0.0963039	0.1645384	0	0.04844918	0.2614423	0.4737799	0.3913455	0	0	0.6063546	0.2441418	0.1332629	0.2645011	0.0997403	0	0.4377929	0.2260979	0.05036956	0	0.5008192	6.749159	1.478901	0	0.09424335	0.09614068	1.350542	3.023011	0.0555844	0.3775676	0.2063242	0.7941111	0	0.2970804	0.1953174	0	0.1053343	0.5053922	0.2896131	0.6297856	0	0	0	1.859654	0.1112891	1.508398
TRAV30	1.242319	0	0.1600606	0.2380269	0.3386354	0	0	0	0	0.4442565	0	0	0.8226819	0.4738082	0	0	1.007576	0.05845315	0	0.128285	0	0.05903851	0	0.733767	1.279678	0.8667152	0.3105819	0	0.1126871	0.2435353	0.2725609	0	0	0.4836681	0.620522	0	0	0.3433993	0	0	0.1184747	0.678915	0.1703483	0	0.3658144	0.1778991	1.153966	0.5217708	1.010287
TRAV41	0	0	0.4280985	0	0.2264288	0	0.2456577	0.05695663	0	0.334184	0.3286171	0.06816952	0	0.2376092	0	0	0	0.05862711	0	0.2573336	0.1993497	0.05921422	0.2267509	0.2943803	0.7000835	0.5215768	0	0.3323761	0.1130225	0.7327803	0.6834303	0.06534476	0.1109667	0.1212769	1.244738	0	0.3492463	0.3444214	0	0	0.356482	0.3404678	0.2278071	0	0.3669032	0	0.2572	0	0.5066471
TRBV5-4	0.09619979	0.08172049	0.2313621	0	0.2797062	0.1194718	0	0.0351791	0.3417013	0.2064078	0.2029694	0.6736752	0.08493989	1.320828	0	0.0322542	0.576165	0.1086326	0.07700914	0.238412	0.2462555	0.07314698	0	0.2727347	1.369281	0.8590677	0.09620047	0.2737215	6.352531	0.829766	1.266356	0.6861199	0.1370765	0.07490631	4.805053	1.3602	6.039907	0.4963719	0	1.606154	0.5137535	0.2102889	0.5276414	0	0.4532333	0.1102058	1.668018	0.4040367	1.564646
TRBV18	0.1222726	0	0.2100483	0.0937092	0.0888786	0	0	0.04471362	0.09651376	0.1749001	0.3095757	0	0.05398049	1.678809	0.3379766	0.08199197	0	0.04602502	0	0.3030284	0.365164	0.09297186	0.08900503	0.3466535	2.381592	0.9554118	0.1222735	0.08697692	0.08872797	1.054656	1.180354	0.05129869	0.1742281	0.2856241	0.6107357	0.1329886	0.09139156	0.2703869	0	0.2916381	0.18657	0.1336416	0.1341294	0	0.2880361	0	0.2019141	0.5135419	0.5966125
TRDC	0.5045219	0.7792454	2.017053	0.1406049	0.2333745	0.9493524	0.397875	0.3857676	2.751446	2.985104	4.412743	1.66618	1.052927	1.189504	0.8451884	0.5689855	1.007237	0.9840723	0.8444683	0.5304546	0.9784035	3.225904	0.1001599	0.8668868	4.844749	98.29964	1.651174	0.4893881	0.232979	1.438587	1.368538	0.307882	1.503156	5.892717	3.344755	0.3159403	7.164906	25.66045	2.159465	0.07293082	2.344471	32.63478	0.2515661	48.24677	1.044436	0.6655493	0.9467486	2.041926	1.268172
[truncated: 526 more columns]
