# Supplementary material for: Identification of an immune gene signature for predicting the prognosis of patients with uterine corpus endometrial carcinoma
Source: Cancer Cell Int. 2020 Nov 9;20:541. doi: 10.1186/s12935-020-01560-w (PMC7650210; doi:10.1186/s12935-020-01560-w)
Supplement: Supplementary file 2 — Additional file 2: The risk score and immune gene expression per patient of the signature in the training set. [file 12935_2020_1560_MOESM2_ESM.txt]

id	futime	fustat	PDIA3	LTA	PSMC4	TNF	SBDS	HDGF	HTR3E	NR3C1	PGR	CBLC	riskScore	risk
TCGA-AJ-A8CW	0.010958904109589	0	235.9043	0.3932327	53.89496	1.006126	29.01069	190.5162	0.00846023	0.7586701	39.61671	22.69698	0.384378821300612	low
TCGA-AX-A05S	1.13150684931507	1	174.9823	0.2871269	59.17177	1.011763	18.65954	100.5736	0.3558189	0.8808962	7.116471	33.5441	1.07677723853966	high
TCGA-B5-A0K2	6.05205479452055	0	250.0199	0.9549399	67.25347	2.103104	18.19624	105.0548	0.04109024	1.175507	7.162664	25.14621	0.381226632618903	low
TCGA-AJ-A5DW	1.06849315068493	0	367.3205	0.2148722	35.38964	0.2350645	26.46966	103.0225	0	0.8952383	53.97158	5.620425	0.134365282675066	low
TCGA-A5-A1OF	2.66575342465753	0	168.4563	1.549635	74.82334	0.8817453	28.00443	115.465	0	3.67702	3.079278	15.27542	0.425311746574241	low
TCGA-D1-A168	3.00821917808219	0	38.29152	0.02117563	61.51404	0.3072488	11.93506	38.35353	0.2186806	0.4050359	0.0504654	39.04164	1.57634278309994	high
TCGA-EY-A215	1.57260273972603	0	156.6181	0.5533754	55.57076	1.201653	21.45895	120.9262	0.5986831	1.70672	4.05507	35.48131	1.34948799974243	high
TCGA-BS-A0VI	7.24931506849315	0	239.1526	0.05462679	61.37625	1.160607	18.10627	67.0288	0	0.6465788	4.178339	24.78833	0.845038974299436	low
TCGA-BG-A18B	1.28767123287671	0	267.1503	1.369934	59.82999	0.4259383	13.64729	100.4674	0.03143844	0.4886103	57.1211	17.12973	0.042301172075997	low
TCGA-EO-A22R	5.14520547945205	0	134.7468	0.1179754	51.12352	0.2751059	20.79404	134.0757	0	1.904679	1.225042	13.17272	1.40429698350204	high
TCGA-AX-A1CP	3.03287671232877	0	411.8103	0.320953	52.31628	1.524575	19.60783	111.9457	0.1473102	3.231593	0.7375723	10.35668	0.752294328552552	low
TCGA-EC-A24G	1.4	0	259.3996	0.7410088	72.06595	0.9035043	18.90656	108.3949	0.07502344	1.465239	23.48182	14.93655	0.288048043650358	low
TCGA-EO-A3KU	1.16986301369863	0	119.1623	0.05968482	75.48507	12.06214	22.74571	212.4387	0.04109098	3.373992	0.08974658	9.897805	3.85456957489362	high
TCGA-AX-A1CE	2.84109589041096	0	162.6125	0.1549017	56.02216	0.1872961	33.4	133.0832	0.07109636	2.586403	6.372387	28.08787	1.87617147887344	high
TCGA-EY-A1GR	1.46849315068493	0	276.8047	0.2641191	137.8202	0.6316892	14.40548	195.2985	0.01398746	1.68141	6.038513	22.79682	1.17784764169022	high
TCGA-BG-A0MO	3.58630136986301	0	351.0742	0.5451627	62.10501	1.045258	17.27687	90.67435	0.0187663	0.4491084	21.07834	22.6092	0.24875327727766	low
TCGA-AJ-A3EK	1.22191780821918	0	215.0315	0.7202561	76.15435	1.558421	31.27585	144.2764	0	1.711015	6.461619	13.77537	0.724036350428107	low
TCGA-D1-A1NW	0.0602739726027397	0	115.5955	0.3895905	54.92373	1.022884	27.79287	128.429	0.03576264	2.808594	2.148734	45.57172	2.03961423556863	high
TCGA-BG-A222	0.797260273972603	0	150.583	0.3508619	43.67556	0.8408989	20.45272	145.1099	0.3623348	0.4941958	10.16094	23.1341	0.924478685364074	high
TCGA-AJ-A8CV	2.92602739726027	0	223.4277	0.6903605	66.18254	0.7287368	16.82163	148.888	0	0.636757	26.57653	18.76099	0.283966560731745	low
TCGA-AP-A0LI	8.14246575342466	0	193.1638	1.293937	234.0316	5.397653	26.60229	132.6636	0	1.243613	0.2936848	25.12324	0.836123226457	low
TCGA-AP-A1E3	1.86027397260274	0	222.6023	0.3357244	60.91892	0.1491187	29.60499	81.77272	0.04952891	1.35334	19.62677	1.530032	0.471646795626966	low
TCGA-B5-A11Z	1.44657534246575	0	219.1101	0.2181262	39.47052	0.3265386	18.3998	101.5869	0.4171459	0.6104538	35.49454	11.73102	0.349984926418774	low
TCGA-DI-A2QY	9.17534246575342	1	177.5738	0.1570445	61.32073	1.45128	20.48785	135.8165	0.04504992	0.7237026	2.110443	36.63928	1.40119665342467	high
TCGA-AX-A3G7	0.0246575342465753	0	185.4143	0.0792385	68.95126	0.7391023	25.36594	132.2347	0	4.579906	0.499976	31.86839	2.82978994522357	high
TCGA-D1-A15V	3.29041095890411	0	294.8106	0.08201142	85.87812	6.735958	24.05759	167.5782	0.04234656	0.8775231	1.619428	30.08762	1.64182822842668	high
TCGA-A5-A0VO	2.3972602739726	1	316.9677	0.02376275	66.24548	1.428402	20.23282	77.38266	0.1145189	0.9855453	13.83684	26.45422	0.703727555273922	low
TCGA-EY-A72D	0.49041095890411	0	251.6401	0.06118343	48.02512	1.204795	33.20602	115.1201	0.007020453	0.4364422	3.035421	16.83763	1.08055552166333	high
TCGA-DI-A1NN	2.94794520547945	0	78.18609	0.5897759	62.17888	1.44253	19.54245	163.2649	0	3.788599	0.401584	27.7942	1.76388860133414	high
TCGA-5B-A90C	3.05753424657534	0	420.3651	0.07326197	85.83919	5.85598	26.2484	238.2908	0	0.4647926	1.934074	26.61578	1.36817069508348	high
TCGA-D1-A17Q	0.147945205479452	0	89.53988	0.7820669	64.19804	0.1576033	10.32694	45.12045	0.07478146	0.3126733	22.58265	7.002074	0.217689692459521	low
TCGA-AP-A059	4.0027397260274	0	198.1684	0.9904709	85.65001	8.798745	29.77626	157.4644	0.1785943	2.215184	11.31261	18.13374	0.787042704993265	low
TCGA-A5-A0VP	3.52876712328767	0	238.7788	0.04924232	43.85987	0.5613801	21.90201	71.97867	0.03390167	2.056283	5.45973	1.300072	0.814073187746308	low
TCGA-D1-A1O5	1.25479452054795	0	197.7761	0.213091	70.57161	0.1717697	15.60055	63.66108	0.04890199	1.699408	8.367186	36.64667	0.911487831346563	high
TCGA-AX-A2HD	3.87397260273973	0	159.1015	0.3266685	48.27178	0.8125391	21.99365	122.5755	0.01499335	0.3959342	29.14843	17.34492	0.413182698417172	low
TCGA-DI-A1BY	3.05205479452055	0	159.8814	0.429375	50.71346	4.518488	11.03036	56.25279	0.06821772	0.9945493	4.797793	23.76232	0.656862187690547	low
TCGA-FI-A2EX	0.778082191780822	0	333.7215	0.1558766	227.3463	17.44739	26.64251	135.2703	0.2452931	0.4428002	0.1920589	29.42005	2.98137111496351	high
TCGA-EY-A1GE	2.03013698630137	0	155.4802	0.1820267	43.36386	0.1179073	19.4418	85.55654	0.3446278	1.607273	7.072536	10.13719	0.978961628954676	high
TCGA-QF-A5YS	1.88767123287671	0	336.9506	0.5221842	53.90048	6.521794	20.17544	104.6873	0.01218665	0.8196271	13.03821	30.63981	0.467861848083023	low
TCGA-EY-A1GX	3.08767123287671	1	228.2048	0.07633301	49.33358	0.04520643	33.91315	135.1244	0	0.6071521	8.001809	20.44098	1.08843528891625	high
TCGA-E6-A8L9	2.27671232876712	0	158.8874	0.2925437	43.41081	1.018722	20.22031	123.2799	0.1289001	0.6205038	0.7250725	3.514237	0.848992636102332	low
TCGA-AP-A056	7.17260273972603	0	150.6834	0.2829142	57.76832	2.697543	35.38124	162.6219	0	1.398399	0.3724352	50.69831	2.46590005863366	high
TCGA-D1-A15Z	0.158904109589041	1	175.4925	0.09260169	46.12536	0.2879161	19.06137	72.65055	0.01593828	0.5129565	14.8517	25.97627	0.675223592464217	low
TCGA-B5-A0JU	4.93698630136986	0	201.4369	0.1075706	49.29965	24.19242	14.24032	88.77006	0.07405874	0.5296669	21.71496	0.2130021	0.766936326349039	low
TCGA-EO-A22X	3.68767123287671	0	179.5093	0.1537925	55.649	0.10626	28.50804	149.452	0.008823411	0.9611361	1.16936	10.75712	1.2516240269622	high
TCGA-BG-A0M2	1.74520547945205	0	390.7866	0.4008852	52.25969	2.759947	20.47545	78.33299	0.07885595	0.8568105	10.9999	7.528484	0.337628675134284	low
TCGA-AX-A0J0	3.34246575342466	0	184.9008	0.2581908	60.94251	0.3892189	18.59633	113.1781	0.0161596	0.3600551	0.1038845	22.56718	0.917365918947038	high
TCGA-B5-A0K7	5.2958904109589	0	285.3694	0.7395076	50.14001	1.299587	16.9288	125.5221	0.3763105	1.485732	22.28337	15.35049	0.320673501874495	low
TCGA-EY-A1GD	4.49041095890411	0	122.7578	0.1230497	41.04616	0.1020226	24.90311	179.3453	0.03388622	0.6990972	37.66446	4.006729	0.484004574513274	low
TCGA-A5-A0GX	5.72054794520548	0	76.84726	0.2997846	62.94642	0.3106956	3.990446	24.1813	0.1313401	0.4645099	4.917585	20.17667	0.620062965650159	low
TCGA-BG-A0YU	1.23561643835616	0	207.1941	0.3250552	44.41038	0.4211075	12.57792	79.80579	0.5594738	0.841309	46.89804	14.03507	0.23310393225685	low
TCGA-B5-A0JS	7.1972602739726	0	397.6864	1.463112	50.89619	5.713441	16.95297	98.60565	0	0.8213596	27.3612	18.10705	0.0793046209795903	low
TCGA-BG-A2L7	1.67671232876712	0	177.8386	0.9578601	47.97868	0.4963613	18.95634	72.47577	0.109909	1.263755	17.75477	9.76435	0.247637515157376	low
TCGA-DF-A2L0	2.15890410958904	1	342.9805	0.5873112	54.39616	1.268098	3.337704	123.937	0	0.07106068	2.016191	11.01924	0.286041358533571	low
TCGA-E6-A2P9	3.7972602739726	0	229.5253	0.5334972	69.95928	0.2010598	21.88789	159.462	0	0.7921991	72.75036	18.87355	0.108515662028763	low
TCGA-B5-A5OD	2.84383561643836	0	403.112	0.434144	77.4746	11.88692	22.34702	189.2681	0.04170606	2.248581	0.8318405	32.69797	1.33159849322587	high
TCGA-B5-A0K0	4.04931506849315	0	181.576	0.44927	40.83653	0.4444571	32.4613	79.6484	0.09841591	2.339784	12.89234	12.22085	0.72999029688049	low
TCGA-B5-A3FH	1.18904109589041	0	271.4707	0.4795131	38.48129	1.289005	29.6353	181.929	0	1.078375	7.300448	8.258591	0.659986295359143	low
TCGA-B5-A11G	9.44657534246575	0	340.901	0.4672625	53.08609	0.2118677	10.25087	46.81259	0.201059	0.5530657	4.288578	3.66238	0.295085203150811	low
TCGA-BS-A0V8	6.96986301369863	0	50.60563	0.3657621	41.47289	17.16174	21.54222	52.60606	0.3433839	3.469712	5.931939	45.94237	3.07354309495066	high
TCGA-D1-A1NS	0.117808219178082	0	144.2732	0.1609549	62.81276	4.122666	15.12732	101.9772	0.03166057	0.4789991	15.71916	22.28434	0.757982755027255	low
TCGA-FI-A2F8	2.55616438356164	0	121.1336	0.2061607	97.00761	21.90058	21.70937	201.4618	0.3016112	1.024875	2.795838	31.55214	4.12882861642115	high
TCGA-AJ-A3IA	1.73424657534247	0	126.8213	0.6123374	80.18614	1.425463	33.0672	151.9996	0.006485746	2.069527	1.334228	1.616664	1.12953830210533	high
TCGA-A5-A2K4	2.38630136986301	1	173.8981	0.1420866	80.69996	17.09665	37.79014	134.9022	0	3.234397	0.8900824	29.52587	4.33212387815285	high
TCGA-AX-A062	3.83287671232877	0	198.5804	0.05674034	44.22103	0.7644712	20.6562	77.31998	0.2734466	0.7092048	9.954961	18.60056	0.875449243448658	low
TCGA-AJ-A3NG	1.3013698630137	0	175.3732	0.2308329	43.00164	0.334928	29.4004	140.3659	0	3.418536	1.706934	20.62934	1.76976381582496	high
TCGA-AX-A3FW	0.0465753424657534	0	251.9331	0.07950778	58.42608	1.373359	20.04064	89.38412	0.009123069	3.144454	9.01391	29.92713	1.20374703237974	high
TCGA-AX-A3G1	1.70958904109589	1	225.8126	0.579032	89.67877	5.684343	33.1001	198.7088	0.1218079	4.334517	12.2643	16.49049	1.63907239266098	high
TCGA-A5-A0R8	1.63287671232877	0	186.7172	0.3141651	67.93685	1.492331	14.88715	96.56084	0.01802433	0.8676618	2.269907	30.64333	0.900870082662368	high
TCGA-BS-A0UJ	6.86575342465753	0	112.6301	0.3795203	56.19324	1.087451	8.776555	25.70016	0.07684908	0.2494445	6.22739	32.34369	0.592212495629802	low
TCGA-BG-A0VV	2.22191780821918	0	330.5094	0.2842378	60.34014	1.740718	12.98311	164.4099	0.01778983	0.5187174	34.24782	23.22357	0.286822554061156	low
TCGA-E6-A1M0	4.91232876712329	0	172.6342	0.2230694	63.248	0.3362738	20.21555	115.3902	0.04188428	0.4378122	8.321733	4.193945	0.68645147650437	low
TCGA-AX-A05W	6.71232876712329	0	229.554	0.2085593	55.91524	1.420414	12.0716	122.2782	0.03076842	0.4147196	3.080264	20.92715	0.748434860588248	low
TCGA-AJ-A3NE	1.72054794520548	0	245.5942	0.269532	48.65747	1.821309	37.16223	120.1984	0	0.5961958	9.161662	34.59588	1.01742277519401	high
TCGA-B5-A0K3	2.27397260273973	1	74.69527	0.150915	76.41611	3.675581	17.43055	148.8956	0	1.20514	0.3568036	50.88391	2.51421871575742	high
TCGA-BG-A220	1.18904109589041	0	174.4946	0.02265275	51.97474	5.658012	27.69342	142.5348	0.06238261	0.2059197	4.151754	27.58585	1.64047264999645	high
TCGA-D1-A17T	0.194520547945205	0	196.0161	0.2577729	65.92556	3.715881	11.75078	85.51789	0.2420017	0.3106551	10.13229	23.27823	0.701933285768696	low
TCGA-D1-A17U	1.90958904109589	0	191.4628	0.4881807	67.5429	0.9679018	15.58174	95.12897	0	0.5426532	22.5844	27.64536	0.385556401019602	low
TCGA-B5-A1MW	1.22465753424658	0	153.0012	0.1857415	55.42414	3.261835	26.75154	167.4427	0	0.27359	3.425314	22.31709	1.36703327610344	high
TCGA-QF-A5YT	3.32876712328767	0	378.916	0.1189774	54.38018	0.09864617	17.218	136.6519	0	0.2726375	14.06383	32.30184	0.518445905893447	low
TCGA-AP-A0L9	10.4520547945205	0	481.0327	0.1602217	62.02694	2.728016	32.71072	243.6112	0.362438	1.287406	0.3091067	14.04996	1.32897271418169	high
TCGA-B5-A1MS	8.52602739726027	1	156.875	0.09299165	40.65568	0.2313029	27.25993	321.5736	0.05121728	3.141771	1.141851	24.95017	3.67582338849688	high
TCGA-AX-A3G3	0.115068493150685	0	273.0473	1.107978	47.73511	3.783516	31.41211	243.9645	0.1466934	4.341861	0.01934443	36.19036	1.35937675385443	high
TCGA-D1-A175	0.553424657534247	0	178.4322	0.08968883	45.66975	0.2788595	18.73162	62.139	0	0.4968211	29.34412	15.31749	0.384613975843559	low
TCGA-EY-A2OO	2.91780821917808	0	114.9743	0.04294804	50.5464	0.5638083	20.91864	236.6175	0.03942436	0.7184618	0.4760228	46.09592	2.70090757220776	high
TCGA-AX-A3GB	1.20547945205479	0	304.0811	0.3216913	44.73287	0.3637087	19.5625	123.57	0.01006698	1.129829	14.12493	15.71553	0.463973996273582	low
TCGA-BS-A0U9	7.73972602739726	0	232.6599	0.07584407	66.67085	5.030689	18.73686	135.0596	0.4003232	2.920559	0.02008337	56.12279	3.25617719889885	high
TCGA-AJ-A23O	0.854794520547945	1	204.0125	0.5014778	59.00776	1.273338	17.35093	92.59593	0.1898878	1.899405	13.83486	21.21122	0.600636833846867	low
TCGA-AX-A1CI	7.12328767123288	0	276.0646	0.1833235	40.85943	1.194259	9.140107	55.45094	0.2163635	0.2876629	14.95543	20.85818	0.400917255781926	low
TCGA-AP-A0LV	2.09041095890411	0	268.9298	0.09448796	64.25444	0.56308	16.4173	81.69027	0	0.5144582	28.49894	10.36829	0.330111394361824	low
TCGA-D1-A16O	2.8027397260274	0	236.6343	0.09632651	52.25656	0.2495811	12.87256	102.4355	0.01657938	0.9394828	16.54498	26.19991	0.599000076960541	low
TCGA-EY-A1GM	2.72602739726027	1	210.1176	0.06716802	69.56913	0.2784507	14.19091	161.9165	0.1079001	4.27827	0.1016341	22.41302	2.23444039790635	high
TCGA-D1-A2G6	0.706849315068493	1	108.8715	0.08330204	39.21997	3.215938	23.95582	187.7276	0.07168829	0.9741556	0.3710508	21.51191	2.019830175873	high
TCGA-EY-A210	1.04931506849315	0	72.23834	0.9249816	37.00416	6.301353	32.46782	141.1801	0.02329824	0.6323343	0.02816307	7.631538	0.784467801697133	low
TCGA-BS-A0TD	6.51780821917808	0	185.217	0.1264003	74.74943	19.45362	13.66951	103.3395	0.02900744	0.3710356	4.793462	23.54552	1.48820699332362	high
TCGA-A5-A0G5	3.08493150684932	0	202.7183	2.464845	63.28356	0.8515188	20.21937	108.2561	0	2.094589	0.05020665	18.87611	0.108524798144101	low
TCGA-FI-A2EU	8.05753424657534	0	136.7329	0.1709855	98.03114	0.5759284	28.20832	103.4451	0.05885887	8.698443	0.04608515	9.099091	4.63930050214184	high
TCGA-FI-A3PV	3.42191780821918	1	275.2092	0.07584055	156.5331	0.550206	17.78524	194.038	0.01740455	1.347704	9.531984	8.801802	1.20149792236407	high
TCGA-AP-A0LM	2.26027397260274	0	106.5682	1.353504	62.88904	0.7461521	37.8631	67.54645	0.05947924	2.486922	4.938148	10.3909	0.461230883558866	low
TCGA-EY-A1GQ	1.49041095890411	0	234.3773	0.1501871	79.59949	1.271169	20.76055	112.1054	0.03446625	1.640187	12.57561	21.39539	0.894278493157531	high
TCGA-AX-A1CN	3.13150684931507	0	189.4262	0.0882756	63.48263	0.3888261	21.80062	114.8475	0.03038738	0.7355787	0.9066243	10.70624	1.07081957940332	high
TCGA-B5-A1MU	4.24109589041096	1	130.5092	0.3596123	59.12488	47.3563	13.54693	225.7777	0.3249499	2.294242	0.5126828	16.17	6.35953622688198	high
TCGA-EY-A1GT	1.34246575342466	0	266.1003	0.04227315	61.00069	2.475363	20.75244	156.7879	0.1018627	2.25361	0.5612917	23.18182	1.67659370114911	high
TCGA-AJ-A3NC	1.68767123287671	0	233.8407	0.2150367	39.52868	1.485755	25.07617	156.7548	0	0.7737522	13.1792	19.48942	0.755562725395413	low
TCGA-B5-A11V	1.63013698630137	0	301.9593	0.221312	41.59037	1.032151	16.0637	67.77373	0.1333201	1.147347	21.07511	15.18565	0.367936774410373	low
TCGA-D1-A16Q	0.887671232876712	0	168.7059	0.3456561	60.25136	2.094307	9.546317	52.63484	0.3661116	0.5438266	11.58698	27.43604	0.621651846269236	low
TCGA-KP-A3W1	0.789041095890411	0	266.4217	0.3634223	115.1968	1.60076	46.90291	80.23548	0.007818872	2.428238	0.08635241	25.17412	1.73883586366632	high
TCGA-EO-A3AZ	1.72602739726027	0	61.32644	2.428295	80.03697	1.273142	17.09011	176.3568	0	0.7330904	0.0745673	96.40171	0.359617901274144	low
TCGA-BG-A0MQ	4.97808219178082	0	205.3097	0.1873842	54.90679	1.942043	22.33177	113.3915	0.2580153	0.4258435	16.78894	22.19381	0.753046368230246	low
TCGA-AX-A0IU	2.97808219178082	0	153.7501	0.1707361	80.79362	3.665399	14.99477	120.5054	0.03358459	1.108599	2.898092	39.84479	1.52795325711391	high
TCGA-AP-A1DH	4.97534246575342	0	115.8087	0.8807365	59.95559	1.001127	11.53961	108.9382	0.2347189	0.8447335	9.911201	31.3475	0.50113267497753	low
TCGA-EY-A54A	1.22465753424658	0	236.7358	0.2406931	65.65636	0.6058154	50.15122	180.9384	0.007890907	3.164737	2.94352	17.52576	2.40683001316477	high
TCGA-AP-A0LT	4.1013698630137	0	242.9339	0.3291959	84.08314	10.50339	24.33649	122.8477	0	0.2538265	5.718559	30.08318	1.09267759839693	high
TCGA-D1-A163	2.71506849315068	0	141.1571	0.3764265	60.87523	6.242032	18.92007	84.43139	0.01524452	0.9015826	4.035663	34.85689	1.07815058253522	high
TCGA-D1-A15X	2.49041095890411	0	195.6059	0.3549153	93.52563	1.56329	37.06224	107.9163	0	1.94921	0.03524284	48.53525	2.09876434558315	high
TCGA-AP-A053	0	0	94.19641	0.1300082	85.03177	3.664928	25.6334	198.4962	0.14321	0.3939368	0.2242603	33.26582	2.67728715336054	high
TCGA-B5-A0K1	3.04109589041096	0	201.4996	0.210659	58.01113	7.859742	12.5553	130.3558	0.2900632	0.364752	22.26048	37.44228	0.800893645222737	low
TCGA-D1-A2G7	4.91232876712329	1	376.8952	0.18494	69.63519	1.314317	13.85755	115.1271	0.05456784	1.546063	4.635329	30.77844	0.742341912915305	low
TCGA-A5-A0G1	8.90684931506849	1	197.2261	2.23668	52.63809	1.579356	23.44201	122.8024	0	2.550814	0.4379255	74.13915	0.293679398263715	low
TCGA-BG-A0LX	1.68219178082192	0	269.737	0.8328395	50.44572	0.3407178	16.83676	121.1008	0.03017799	1.398761	23.76299	33.10289	0.274264663424642	low
TCGA-B5-A0JZ	5.95342465753425	0	270.8847	1.456834	76.78602	1.535889	24.20792	92.38538	0.3458555	1.702946	7.582315	20.64051	0.278917703995956	low
TCGA-A5-A7WK	1.53424657534247	0	633.3536	0.1787163	55.90392	0.2609931	21.49157	192.4147	0	0.387684	3.561265	42.58161	0.531388789509799	low
TCGA-BS-A0UL	6.7972602739726	0	181.5152	1.157599	40.86379	3.18296	33.21712	51.79593	0.227705	4.219	36.08117	5.379601	0.244604750997947	low
TCGA-B5-A0JT	3.59452054794521	0	202.6131	0.1851654	48.03598	0.287857	24.14099	141.4924	0	0.6136681	60.76571	18.94351	0.207763674363354	low
TCGA-BK-A56F	1.0986301369863	0	233.7592	0.2994994	33.9237	1.229662	21.8457	98.62312	0	1.361266	41.40342	15.20623	0.259666262470351	low
TCGA-A5-A0VQ	1.32876712328767	0	179.5759	0.3126927	52.31614	6.130392	16.46376	50.95481	0.125579	1.120207	5.710274	21.44153	0.808572601404173	low
TCGA-E6-A2P8	0.197260273972603	1	114.3736	0.7904519	47.19765	0.7607056	31.53948	99.10691	0	1.79101	0.2258628	52.8871	1.20921188461309	high
TCGA-QS-A5YR	1.96986301369863	0	250.5758	0.6640448	62.84817	4.522546	14.10752	179.8258	0	0.7186131	8.926204	34.57162	0.612796928024455	low
TCGA-A5-A0GR	3.06849315068493	0	117.8242	1.213095	72.73938	1.796068	21.96827	60.89546	0	3.636407	1.585149	28.17663	0.632528750260538	low
TCGA-B5-A3FB	6.56712328767123	0	158.1107	0.2441701	46.86585	2.753855	23.09027	150.2236	0	1.022744	9.807575	38.10996	1.2149897063877	high
TCGA-D1-A1NY	1.40547945205479	0	180.1894	0.3982544	50.47208	6.495371	16.52272	130.4982	0.02886154	0.5160433	5.314082	18.37736	0.794806056748417	low
TCGA-B5-A5OE	2.91232876712329	0	260.713	0.07249643	35.76792	5.042395	27.52315	227.1568	0	0.9580089	0.08958562	43.63247	2.21189538210739	high
TCGA-AP-A05J	3.07397260273973	0	132.1316	0.1062638	65.24876	0.154184	7.502568	79.07624	0.1316862	0.1328205	0.6777348	36.30818	1.0714064140936	high
TCGA-D1-A16Y	1.45753424657534	0	41.41382	0.02197625	82.99812	0.06832829	4.077342	32.28119	0.0151299	0.3329502	0.1122288	36.21454	1.22066255519496	high
TCGA-B5-A1MZ	4.37808219178082	0	275.8211	2.264383	46.98993	14.10776	19.28977	203.4008	0.1612708	1.251988	32.39045	20.98709	0.0829330759844822	low
TCGA-B5-A11U	1.39452054794521	0	136.6947	0.2344838	39.3591	0.5670424	27.06962	65.96773	0.03587426	2.249941	16.64331	8.942166	0.736713034998314	low
TCGA-PG-A917	0.580821917808219	0	383.5414	0.6338764	52.30548	0.8097255	26.56661	115.9468	0.01014889	1.058062	31.05602	12.45418	0.191587943473323	low
TCGA-EY-A1H0	1.61095890410959	0	191.6107	0.1722249	61.81735	3.547553	13.58027	128.8382	0.02964275	0.2283125	21.88787	27.85037	0.601057610660235	low
TCGA-AX-A05U	2.47397260273973	0	287.6472	0.09098274	43.21135	2.388785	17.73202	91.13679	0.1670361	0.5169113	69.92548	22.51952	0.133117534928065	low
TCGA-BS-A0UF	7.15342465753425	0	158.5365	1.146914	51.66644	0.9643822	18.81594	80.64711	0	1.696645	4.334487	2.99946	0.298762071759842	low
TCGA-QS-A5YQ	2.07945205479452	0	404.1805	0.8825946	45.36575	0.8711597	14.27468	107.6756	0	0.6500138	18.64111	20.74357	0.155366153535465	low
TCGA-AP-A1DM	3.99178082191781	0	198.9965	0.1631593	68.96498	0.07247044	18.53698	109.9144	0.176518	0.5208728	8.861287	54.33285	1.22758387312619	high
TCGA-B5-A3S1	2.47123287671233	0	147.651	0.3189197	55.07918	4.333578	22.14006	209.6942	0	3.204409	0.1166205	27.87164	2.35878359074041	high
TCGA-AP-A05P	1.74246575342466	0	186.0225	0.1209319	55.8367	1.483111	22.84125	166.9251	0.01387625	1.679492	13.94124	17.64901	1.08021926277695	high
TCGA-D1-A0ZP	2.4958904109589	0	132.8659	0.1272193	69.61748	0.5054235	22.32765	137.2397	0.0291954	1.71461	2.300371	31.37197	1.80029221449371	high
TCGA-EO-A1Y5	0.90958904109589	0	96.63536	0.7773355	47.90973	1.367125	14.81201	233.1399	0.2270414	3.519713	0.1122747	20.41919	1.51947199821607	high
TCGA-PG-A915	0.682191780821918	0	112.3803	0.2257518	94.8181	1.818572	37.2228	180.502	0.02119397	1.568259	13.00652	28.54796	1.97977459402863	high
TCGA-AX-A2H5	5.93698630136986	0	144.8669	0.2730161	37.65589	0.652968	26.47476	130.7015	0.1156691	4.705062	2.083024	14.02333	1.98798171676151	high
TCGA-AJ-A3I9	1.42191780821918	1	357.7455	0.2199908	65.52298	0.2507974	29.38736	173.1751	0	3.289216	35.06049	21.41733	0.558164027701697	low
TCGA-4E-A92E	0.0356164383561644	0	323.1441	0.328069	46.4795	4.080114	18.17181	139.33	0	1.29756	28.46301	12.6175	0.336064438981008	low
TCGA-FI-A2D4	0.665753424657534	1	192.517	0	43.24026	0.1992083	16.90846	115.7189	0	0.431616	10.76327	20.32902	0.799797773832418	low
TCGA-D1-A0ZN	1.4027397260274	0	194.8591	0.1433541	47.81224	0.4209531	24.29679	85.87222	0.01644908	1.683208	20.56342	10.53953	0.610631479510433	low
TCGA-AP-A05D	4.81643835616438	0	317.0582	0.1620342	96.08266	3.253675	10.07512	158.8389	0	0.2608323	0.07815084	27.98491	0.93273807192992	high
TCGA-AX-A0IZ	3.65205479452055	0	171.9226	0.4134339	96.51722	0.6159419	19.90212	82.0246	0.05336911	1.375081	1.604027	43.66114	1.20689568010767	high
TCGA-D1-A160	0.306849315068493	0	195.8561	0.6032245	75.48141	4.291005	20.29386	124.8866	0.05663176	0.9710322	11.8586	37.58305	0.738692083018181	low
TCGA-KP-A3W0	1.10684931506849	0	205.3861	0.3176806	48.11712	29.23207	45.04744	203.5744	0.01562231	1.009872	0.7764046	29.90454	4.23808202262861	high
TCGA-AJ-A3OL	1.23013698630137	1	207.8314	0.05983468	48.70519	0.4960995	27.86744	162.5793	0	0.3807396	0.4780395	20.72075	1.362756056006	high
TCGA-AX-A2HK	0.246575342465753	1	170.7566	0.07528157	178.8077	0.663183	15.47727	152.4388	0.4923737	3.204233	1.60828	2.62936	2.7845897881545	high
TCGA-AX-A1C9	2.1972602739726	0	132.9296	0.1244744	53.29667	0.9030335	14.68045	151.1002	0	1.456815	19.43168	24.75689	0.875140806288404	low
TCGA-AX-A06H	2.28219178082192	0	304.6199	1.533639	58.95191	2.524432	23.70431	82.62585	0	2.56272	11.76338	21.30377	0.189009712259343	low
TCGA-AJ-A5DV	1.86027397260274	0	296.5287	0.3049605	46.20501	8.797	20.17275	160.4649	0	0.7868933	28.81006	15.11039	0.431676884958358	low
TCGA-BG-A0MC	3.46027397260274	0	138.4227	0.5755616	79.06058	0.8772203	8.99789	72.26658	0.0233091	0.7052959	3.830682	17.31863	0.528629246323602	low
TCGA-BS-A0UT	6.06027397260274	0	174.8503	0.06762919	57.0381	0.3504532	23.3316	72.2711	0.09312081	0.4354606	0.2225719	27.37787	1.20636746348042	high
TCGA-D1-A16I	0.958904109589041	1	37.28576	0.4514592	31.03448	2.963307	4.044679	131.6537	7.438824	0.7580794	0.4542731	11.85299	46.0476996660339	high
TCGA-E6-A1LX	1.94794520547945	0	269.6849	0.3041622	80.32294	0.8196046	33.73745	120.2391	0	0.3398545	7.255646	22.88648	0.839677819425892	low
TCGA-AJ-A3EM	1.85479452054795	0	137.0668	0	63.73895	1.992396	29.37974	405.5521	0.007520035	1.02188	2.13828	5.563344	3.55710048097763	high
TCGA-A5-A0R6	3.15890410958904	0	125.1632	0.312182	117.8078	0.1887342	15.99334	99.94529	0.01791056	0.8621851	2.742714	39.60778	1.30995286638076	high
TCGA-AP-A1E0	5.01917808219178	0	241.2179	0.112773	52.91486	0.2571305	17.03264	120.8273	0.03105616	0.4869404	10.65308	4.416445	0.578689318973868	low
TCGA-FI-A3PX	6.53150684931507	0	382.2187	0.1108491	79.40022	1.250954	22.4191	295.0755	0.01695907	1.348197	6.091369	30.63429	1.47977715823937	high
TCGA-BG-A18A	1.16712328767123	0	61.73541	0.2394065	65.26695	1.804509	6.198885	46.88966	0.04495181	0.7419106	16.24708	20.90139	0.588386203099278	low
TCGA-EY-A548	1.17808219178082	0	670.3747	0.7102036	32.2934	0.3169114	20.77407	80.77298	0	1.569153	40.63564	19.99831	0.0625893051793769	low
TCGA-D1-A3DA	1.32328767123288	0	322.5685	0.05932599	57.15845	17.57248	24.45337	218.558	0.008168787	0.4965958	0.4255006	19.33071	1.94137887402852	high
TCGA-B5-A1MR	18.7917808219178	0	283.2496	3.076799	215.5056	10.82254	28.64385	116.6166	0.02139669	2.342517	0.4232367	0.273509	0.101111407098909	low
TCGA-AX-A3FV	-0.0164383561643836	0	79.22269	0.07993462	98.56526	0.4038642	65.22455	199.849	159.6899	5.708947	0.07597275	46.18688	1.4419632445508e+39	high
TCGA-DF-A2KN	0.183561643835616	0	196.0822	1.064009	71.98956	16.89189	41.13111	174.3818	0	1.350985	5.694411	20.47005	1.06260808963782	high
TCGA-D1-A17B	0.583561643835616	0	87.72912	1.99131	50.28403	4.293623	7.437321	55.88348	0	0.8756019	17.36178	9.467278	0.0788391220096638	low
TCGA-FI-A2CX	5.56438356164384	0	93.45096	3.164133	61.43105	1.049374	26.08426	67.9491	0.04356796	10.35862	0.09096727	1.206659	0.194898059638475	low
TCGA-D1-A15W	2.50684931506849	0	174.4027	0.3644043	58.68631	4.650028	22.42988	90.79405	0	1.216321	10.55054	28.61194	0.849796538941174	low
TCGA-BS-A0V6	7.46575342465753	0	398.2832	0.3984737	75.0159	1.943419	18.80584	148.5839	0.03227478	0.5415597	22.23797	23.90276	0.341902267300479	low
TCGA-BG-A0M4	5.93698630136986	0	132.4139	0.0962827	74.31467	0.9313455	15.86813	94.07886	0	0.4983984	3.471027	10.48579	0.949354767041536	high
TCGA-EO-A3KX	1.21095890410959	0	300.3105	0.248526	35.01463	0.5580714	31.70931	104.0128	0.0190113	0.4471273	26.45217	11.34587	0.354197281957636	low
TCGA-D1-A1O0	0.172602739726027	0	263.4949	0.2278709	67.35599	0.4959456	11.22076	160.5019	0.109817	1.165168	3.191113	46.34933	1.1646800259115	high
TCGA-BS-A0U5	8.04109589041096	0	302.3016	0.09797719	55.52268	2.030864	14.8864	102.1346	1.197308	0.5566497	16.56443	34.13967	1.1095077913308	high
TCGA-BK-A13B	2.64657534246575	0	326.7906	0.05982485	43.25543	1.612058	31.01874	132.7514	0	0.5959408	24.02297	17.3873	0.535455985215314	low
TCGA-AX-A1C5	2.74246575342466	0	160.3975	0.09163928	57.06581	0.2611801	14.72759	96.5478	0.0473179	0.134499	22.12531	78.12698	0.995564481424788	high
TCGA-AJ-A2QM	2.44931506849315	0	101.0624	0.09332795	43.56196	1.450871	19.54848	203.419	0	1.598281	0.05598266	16.28	1.92460942128696	high
TCGA-EY-A212	0.849315068493151	1	122.547	0.0459326	47.16235	27.75335	18.70247	144.9231	0.3794764	1.196078	8.49663	32.61632	3.64571616165759	high
TCGA-BG-A0MI	1.95616438356164	1	124.2742	0.1381175	64.19043	0.3340036	8.911208	93.08125	0.0633928	0.4272275	23.93458	33.83152	0.587954029509921	low
TCGA-D1-A3JP	1.41095890410959	0	197.0254	0.7057731	49.48048	1.026228	49.78972	94.94143	0	3.393363	0.7877961	13.17554	1.23781252566635	high
TCGA-K6-A3WQ	1.0958904109589	0	820.3954	0.07589544	37.97878	3.224967	22.93585	99.52695	0.008708573	2.493739	0.07895238	14.17935	0.347465887105502	low
TCGA-AP-A0LF	7.79452054794521	0	61.90816	0.4235941	61.76477	12.23744	20.1257	189.2505	0.07290755	1.464025	0.5347959	29.82274	2.37623869983757	high
TCGA-A5-A0GV	4.5013698630137	0	131.8016	0.1759167	45.62753	0.9636882	18.34815	128.6728	0.2249236	0.3664675	4.098301	25.35106	1.18282994203636	high
TCGA-A5-A0G9	6.95890410958904	0	215.1384	0.1525418	75.74133	1.291099	13.46243	120.7024	0	0.3370323	13.93263	14.51519	0.598882928637856	low
TCGA-D1-A17S	2.02465753424658	0	171.2254	0.3371877	37.78678	0.7942274	6.824706	26.47322	0.02110385	0.3134791	9.705577	21.8173	0.391569998320301	low
TCGA-B5-A0JN	5.31232876712329	0	315.5701	0.02612645	75.04036	0.3971345	13.43283	250.9017	0	0.5063295	3.490743	41.36751	1.42768556989767	high
TCGA-AX-A2IN	2.59452054794521	1	155.0821	0.3107406	50.99952	0.5821681	37.81604	139.881	0	2.401463	0.3689196	3.786473	1.50158213985395	high
TCGA-B5-A0K4	4.81369863013699	0	140.7608	0.08718491	58.68546	0.06023874	19.81896	64.75467	0	1.095239	19.09245	24.29693	0.712861716550684	low
TCGA-BG-A0MK	3.60821917808219	1	195.1434	0.3493769	47.44847	0.536434	19.46586	113.3432	0.01781735	1.141963	25.19621	14.2347	0.414408672313808	low
TCGA-D1-A0ZR	0.0465753424657534	0	189.0339	0.04857925	60.8916	1.334205	11.22984	200.1513	0	0.685398	44.70225	13.38678	0.373276555996803	low
TCGA-B5-A11W	1.62465753424658	0	198.2463	0.4230046	64.55947	0.8183473	13.60351	108.6802	0	0.9239228	19.60509	19.94722	0.427624610662811	low
TCGA-B5-A0K9	1.12054794520548	1	215.052	0.2643978	92.55247	6.07413	28.25071	264.3805	0	0.7928044	2.482927	19.11156	1.95288946401053	high
TCGA-A5-A0GI	7.34794520547945	0	194.3321	0.5586454	78.54705	1.434858	10.54747	87.1511	0.05016632	0.4231867	4.426822	18.27604	0.498814754025836	low
TCGA-D1-A17C	0.0821917808219178	0	66.99595	0.4742151	53.47134	1.544635	8.107576	32.09171	0.217654	0.833924	8.710546	10.83079	0.526224060074668	low
TCGA-B5-A11X	1.63287671232877	0	125.4481	0.3763539	82.12176	0.4179126	30.38395	86.88094	0.07403055	2.041496	0.1555882	1.449046	1.19255179177736	high
TCGA-BS-A0V7	5.2986301369863	0	25.18601	1.352456	42.3756	0.08009602	7.014321	30.03843	0	3.622398	4.968476	25.41991	0.362854573678883	low
TCGA-PG-A916	1.43013698630137	0	461.0431	0.5156622	48.36883	1.507093	18.19336	131.4785	0.01420064	0.5019543	38.86188	14.54457	0.126612317718902	low
TCGA-BG-A0MG	4.04657534246575	0	180.4917	0.09714356	48.16384	20.70636	16.36723	134.1196	0	0.312751	3.582907	37.22432	1.98249411358776	high
TCGA-EY-A4KR	0.947945205479452	1	260.2187	1.089458	84.82844	5.684483	70.35356	275.3884	0.008621317	2.864796	0.4050177	38.48887	2.72688989182899	high
TCGA-BG-A0M7	5.30684931506849	0	192.4613	0.6791318	65.1749	2.196011	10.81575	85.38853	0.03740474	0.5298916	10.35837	44.55633	0.491556471785336	low
TCGA-B5-A0K6	5.35068493150685	0	153.5208	0.4057345	53.57645	2.231894	10.01614	74.73925	0	0.3960128	14.03302	21.25235	0.447320861414853	low
TCGA-D1-A16B	3.03013698630137	0	233.0615	0.3109112	50.30774	4.281018	16.50359	88.9547	0.09173648	1.047233	22.94702	13.65645	0.424385429735367	low
TCGA-B5-A3FD	2.75890410958904	0	285.7298	0.1521877	75.5655	0.5651875	19.30732	170.5275	0.01746268	1.013553	13.19793	20.14574	0.780014131684706	low
TCGA-FI-A2D0	3.32328767123288	0	99.36872	0.5068882	43.9644	2.126364	33.40596	83.8202	0.04985362	2.230738	4.763548	32.84583	1.3430076489338	high
TCGA-B5-A0K8	2.32054794520548	0	80.12514	0.5669121	45.74213	0.4935382	33.52163	141.727	0	2.065649	4.791743	45.84995	1.6441137531488	high
TCGA-DI-A1BU	3.27397260273973	0	70.19004	0.3082641	66.26449	0.3833805	50.30966	112.5432	0.01414863	2.358523	4.375248	27.46791	2.52207281659018	high
TCGA-A5-A2K5	2.06027397260274	0	338.0026	0.4691503	102.8384	0.2500588	14.46466	151.0894	0	0.2106967	2.578408	17.23757	0.525293274263718	low
TCGA-AP-A0LJ	3.89315068493151	0	160.4314	0.4038513	67.81829	3.702558	8.941533	87.37463	0.2994255	0.3941747	21.69923	18.55648	0.455003999756848	low
TCGA-D1-A0ZO	1.64931506849315	0	165.1356	0.9699336	53.40648	0.8248086	22.37287	91.84332	0	2.336118	34.46973	12.83122	0.211342327422435	low
TCGA-B5-A11N	5.13972602739726	0	182.0055	0.6610034	43.27136	2.90466	22.19428	52.36481	0.01820314	2.02293	4.956919	16.69526	0.575144689393341	low
TCGA-EO-A3B0	1.49041095890411	0	165.6353	0.4688864	67.16859	0.2915713	26.64246	140.0622	0.01844642	1.118855	14.33823	6.808623	0.625191444721349	low
TCGA-BG-A0MA	0.893150684931507	1	222.0725	0.09259542	46.05486	5.781924	17.45819	79.97891	0.0159372	0.6269044	29.17334	16.01762	0.434884477157534	low
TCGA-D1-A0ZZ	1.87945205479452	0	101.3883	0.0876606	79.96063	0.6359578	47.60525	113.2342	0	2.324172	3.126208	22.80622	2.90129306666402	high
TCGA-AJ-A23M	1.68767123287671	1	112.3586	0.2155805	159.4559	5.511194	21.69235	230.1663	0.04947329	2.980356	1.84304	16.86416	3.62944216683094	high
TCGA-AP-A1DP	2.96164383561644	1	210.078	0.2404306	59.07794	1.328967	20.73672	147.573	2.620865	0.6754051	18.6722	13.18036	2.4741747196231	high
TCGA-B5-A1MY	0.989041095890411	1	111.2855	0.1746764	766.5675	1.318962	26.02684	94.21252	0.03435965	6.275814	0.1982314	7.741106	25.5452394040385	high
TCGA-JU-AAVI	1.47945205479452	1	200.2866	0.5080563	312.3559	13.45244	41.84663	145.3859	0	1.629466	0.05951662	0.01802884	3.3364832998765	high
TCGA-A5-A0GQ	6.15616438356164	0	306.7481	1.085905	69.96061	8.192066	15.1959	122.636	0	0.7891199	8.308251	20.80764	0.296644183699373	low
TCGA-AP-A1DQ	3.4958904109589	0	105.0544	0.2288185	68.05235	0.2608612	20.17121	123.5886	0.01575338	2.595695	11.70872	33.47807	1.4157700580998	high
TCGA-AX-A060	2.94520547945205	0	153.1615	0.0373194	87.36413	0.9476033	13.41763	95.08068	0	0.1201488	7.7991	18.02258	0.87914210983789	high
TCGA-B5-A11E	4.98630136986301	0	82.43603	0.3685449	48.60375	0.5582471	23.25693	76.5276	0.05855324	0.4993049	3.905745	15.68674	0.845456621265312	low
TCGA-AP-A0LN	6.87671232876712	0	214.1574	0	67.88588	0.6825607	12.84657	67.63027	0.04534173	0.3118109	19.92197	26.37148	0.56360544643209	low
TCGA-AX-A2HG	3.18630136986301	0	141.9271	0.2015227	72.51663	5.560826	32.56408	103.8918	0.01734269	0.4818269	0.1257838	28.90253	1.73381175482416	high
TCGA-B5-A11I	6.30958904109589	0	252.6454	1.213619	75.91609	8.562645	11.39882	174.3146	0.09640792	4.985673	0.9323085	16.68822	0.773365247355746	low
TCGA-A5-A0GE	8.78082191780822	0	220.6473	0.2512224	49.89118	0.7810978	14.20069	87.92083	0.06289386	0.8607054	27.37733	18.11418	0.359541504050438	low
TCGA-D1-A17R	0.928767123287671	1	70.1706	0.128096	57.79294	1.349709	10.32009	57.80914	0.05879318	0.3719701	10.49569	28.7464	0.842479723153643	low
TCGA-EY-A1G7	0.517808219178082	1	135.0931	0.04736585	51.42586	10.79975	21.75619	167.9102	0.09782935	0.4081431	0.1612593	25.01061	2.23035258590789	high
TCGA-D1-A17L	2.1972602739726	0	143.018	1.007665	61.48465	0.9660148	9.17096	64.45083	0.01734358	0.6631424	21.35861	27.5184	0.210657524111829	low
TCGA-BS-A0U7	2.56164383561644	1	136.7141	0.5073166	67.68117	1.42712	28.32215	120.856	0.06652767	1.267288	11.22395	22.9876	0.875843182097189	high
TCGA-BG-A2AE	1.97534246575342	0	132.3979	0.9918846	60.175	0.6257303	30.27494	109.893	0.01484519	0.8452972	1.730059	21.87016	0.588830607694618	low
TCGA-AX-A3G8	0.0986301369863014	0	155.9245	0.05545422	74.36155	0.8333519	17.39338	172.8109	0	0.1549039	0.2485821	96.75101	3.19509605644803	high
TCGA-B5-A11Y	1.53424657534247	0	223.0055	0.9854104	54.37406	5.212027	16.22102	79.55848	0.0467877	2.297329	20.59971	19.92343	0.287187544077263	low
TCGA-EY-A2ON	1.12054794520548	0	311.5991	0.1252881	56.88066	0.9666474	46.29498	174.2812	0	2.509806	0.472364	25.69669	2.17651272374312	high
TCGA-AP-A05O	1.05205479452055	0	297.7235	0.1412792	55.77318	0.4880708	15.82172	158.0642	0	0.4325482	30.51625	24.81477	0.388424016441614	low
TCGA-AJ-A3NH	0.00273972602739726	0	420.8719	0.1605931	114.0941	2.090878	13.4583	163.9577	0.006910182	0.3288431	1.619737	9.363117	0.64860208296781	low
TCGA-FI-A2EW	4.91780821917808	0	106.8042	0.3934071	95.04466	3.512713	9.165534	82.22356	1.645919	1.002935	0.1854517	48.73687	3.17810928357241	high
TCGA-EY-A547	1.49315068493151	0	168.2731	0.110368	45.74323	0.05083778	8.645857	155.9725	0	0.3297805	15.12476	30.58229	0.720121245372196	low
TCGA-QS-A8F1	0.36986301369863	1	71.623	0.2395675	102.0807	0.4689863	4.805182	169.5751	0.09163007	0.5494747	0.09364514	407.4613	87.176319353638	high
TCGA-SL-A6JA	0.0191780821917808	0	211.1286	0.1421047	62.14844	0.07363838	29.02214	102.6984	0	0.2037614	17.45489	81.72403	1.28889550263418	high
TCGA-AX-A2H8	5.0986301369863	0	111.7796	0.3791879	50.65321	12.96863	21.67611	160.9125	0.3915871	3.426405	10.45988	31.3444	2.58418267281847	high
TCGA-AX-A0J1	6.44931506849315	0	316.3927	0.4650939	69.73658	0.9158408	28.21941	127.0478	0	0.7222544	17.47319	17.72807	0.435127728469379	low
TCGA-AP-A3K1	1.82465753424658	1	177.8377	0.02570313	65.51059	28.50332	37.99578	139.5779	0.008847865	0.5062384	0.1064675	25.2355	4.15873930103085	high
TCGA-A5-A0GG	10.3068493150685	0	235.5909	0.8800833	80.83257	0.9367668	19.91868	129.2556	0.03275176	1.509047	9.428851	23.36637	0.461400600529137	low
TCGA-AX-A0IW	3.14794520547945	0	120.4169	0.2204042	98.61751	5.282352	9.753409	264.1431	0.1138056	0.3704451	0.8066546	21.03328	1.95654632914108	high
TCGA-BK-A0CB	2.99178082191781	0	159.2871	0.1280623	52.76098	0.1769643	18.00188	45.2313	0.05877768	1.83915	4.066855	19.44097	0.974322755746025	high
TCGA-EY-A2OM	1.07671232876712	0	136.1665	0.07364969	42.62531	27.55522	21.91248	76.81464	0.1183124	1.232058	1.819286	16.47393	2.54823256461581	high
TCGA-BK-A139	2.58356164383562	1	214.1957	0.134027	46.0193	28.72129	35.17508	226.598	0.01419585	4.172431	1.422724	9.719577	5.73762934382148	high
TCGA-DF-A2KU	5.43287671232877	0	209.6747	1.566147	85.13036	0.9828239	18.57423	130.5934	0.0395684	0.85442	3.169862	22.33396	0.249955114843702	low
TCGA-D1-A17D	2.53698630136986	0	71.12953	0.3683209	68.3104	6.362107	4.949748	53.03827	0.05071529	0.2790115	15.32904	7.07708	0.472869914297372	low
TCGA-BS-A0TJ	5.66575342465753	0	142.9714	0.7091528	75.76179	3.92746	23.15845	101.7488	1.083255	1.116368	3.948459	60.31248	2.05590185002678	high
TCGA-AX-A3FX	3.65205479452055	1	316.1564	0.5092371	61.57598	25.68487	20.34317	72.86571	0.03895472	4.267456	5.490119	18.6731	1.46279076292138	high
TCGA-AP-A0LH	3.03013698630137	1	181.1529	0.2385587	42.18412	0.4944827	35.86318	179.8582	0	4.68952	0.5414563	19.83968	2.71711351541468	high
TCGA-EY-A1GO	1.60547945205479	0	114.5458	0.01538575	65.36271	2.583208	32.2799	244.4788	0	0.7022171	0.1361919	13.69256	2.66954612629712	high
TCGA-BK-A0C9	2.99178082191781	0	133.4376	1.281241	79.00097	0.4721326	9.023131	71.19272	0	0.3073469	14.67263	17.03864	0.171574657013092	low
TCGA-D1-A3DH	1.56986301369863	0	250.649	0.08506328	107.3137	14.2818	17.88642	224.3152	0	1.036368	0.08688059	30.66141	2.66300432317981	high
TCGA-AP-A1DV	0.558904109589041	0	158.666	0.3416769	30.11804	0.6374028	24.32909	110.5635	0.09409319	1.061195	0.07238033	38.08778	1.22620790785525	high
TCGA-DF-A2KR	5.10958904109589	0	143.5986	0.2117511	53.02492	3.098231	21.38614	171.268	0	3.668115	11.91067	21.64968	1.64233141722229	high
TCGA-B5-A11Q	2.67397260273973	0	78.58703	0.1978991	40.15465	0.2051018	10.75048	83.32933	0.5222794	0.2685943	8.474362	16.21876	0.89636515587726	high
TCGA-DI-A0WH	1.35890410958904	0	78.91892	0.1422575	55.0034	0.2211526	14.05281	81.8942	0.03264648	1.019261	8.028986	29.23796	1.04915871644212	high
TCGA-BG-A0M3	2.93424657534247	0	245.0217	0.1894678	60.86157	4.460261	14.76686	107.915	0.09317296	0.4869638	17.61606	29.77522	0.633319168332153	low
TCGA-EO-A3B1	1.47945205479452	0	106.2667	1.247982	57.11	10.34723	24.14989	183.4255	0	3.961443	6.363563	25.44469	1.01170858161555	high
TCGA-B5-A3FA	8.02465753424658	0	278.8284	0.3255866	70.09938	2.523439	41.56824	135.3405	0.009745883	0.3645972	0.1156669	15.10525	1.10142555205602	high
TCGA-A5-A0GW	1.93424657534247	0	186.9752	1.66291	64.75508	1.104765	22.40718	89.10355	0	2.38211	3.433164	16.29958	0.242715499806753	low
TCGA-AP-A05H	3.79452054794521	0	64.9644	0.08056433	44.9466	0.9184623	5.871242	147.5507	0.0184886	0.08645821	0.02133328	12.08266	1.07248851391535	high
TCGA-EY-A549	1.65753424657534	0	343.6618	0.4265829	32.34585	21.3207	31.02723	121.7513	0.02936878	0.5998403	38.70437	13.99592	0.368728001193216	low
TCGA-EO-A3KW	1.36164383561644	0	309.3754	0.659758	70.36066	13.30581	28.65715	245.3191	0.03069061	4.727666	1.117018	14.68224	2.0643982916408	high
TCGA-B5-A11S	6.10684931506849	0	270.5645	0.2155656	39.94837	2.978819	18.85639	143.9204	0	0.7801916	84.83923	13.67483	0.083798668408674	low
TCGA-DI-A1NO	0.780821917808219	1	88.60405	0.2430677	77.66728	9.824663	18.11207	291.7016	0.3514221	1.348747	0.07723664	44.06585	4.72743121947811	high
TCGA-B5-A3FC	5.98630136986301	0	272.0179	1.614106	43.84687	1.169373	51.09327	167.8434	0	1.219755	11.5757	2.706526	0.237956979859667	low
TCGA-EC-A1QX	0.613698630136986	0	213.5922	0.5722031	61.73396	4.898936	23.2037	137.9494	0.3083028	1.060085	3.393633	29.55723	1.04964238258918	high
TCGA-FI-A2D6	2.1013698630137	1	88.38762	1.095195	38.07163	0.6621157	17.41352	105.8697	0.06283369	1.732727	0.01553601	0.3011958	0.42078130856926	low
TCGA-BG-A3EW	0.942465753424658	0	261.9843	0.07940826	55.0239	1.645968	20.30756	207.42	0.006074433	0.5915101	3.506529	13.96695	1.10700224417003	high
TCGA-BS-A0TI	5.15616438356164	0	165.4629	0.7984953	66.29348	1.429417	19.87441	110.602	0.1999043	0.6186257	2.166574	19.00528	0.599829347643009	low
TCGA-BG-A18C	1.28767123287671	0	142.8845	0.5262795	39.58509	5.156831	21.87966	154.6805	0.2470402	3.683156	16.78266	17.31559	1.09963201905521	high
TCGA-BG-A0MH	5.28767123287671	0	137.9024	0.9156656	49.28983	1.821039	25.56374	168.0674	0	2.582394	5.602942	42.4423	1.00505101506851	high
TCGA-AX-A1CF	6.4027397260274	0	74.22536	0.2586319	89.46546	3.460218	32.42231	157.7342	0.06474883	3.450856	0.4349257	24.57144	3.40038612114955	high
TCGA-QS-A744	1.23561643835616	0	224.0876	0.05093069	41.87988	0.8709421	20.60135	163.1809	0.01753203	0.530491	3.047915	32.66373	1.26944777970653	high
TCGA-AP-A1DO	2.60821917808219	0	241.505	0.04506451	79.58878	0.3969899	29.17312	122.8291	0	0.2560305	2.779536	14.97129	1.10878549800687	high
TCGA-AX-A06B	5.63835616438356	0	179.339	0.5543214	58.2877	0.2651523	30.49017	104.5723	0.2054939	3.193748	11.03778	10.41331	0.895758961654669	high
TCGA-5S-A9Q8	0.857534246575342	0	197.7985	0.1245462	44.9531	1.118687	13.65636	77.02245	0	0.3931109	7.797322	6.941776	0.560740404796849	low
TCGA-EY-A214	1.2	0	215.7922	0.3255274	43.1444	2.024252	31.73261	215.1646	0.07470486	1.015147	15.73995	24.7567	1.02435374396341	high
TCGA-BG-A0M0	1.61095890410959	0	430.4399	0.0489711	56.71448	0.2791441	15.10209	82.26902	0.1854322	0.3663302	35.86243	16.56543	0.215948773188853	low
TCGA-D1-A16D	3.12602739726027	0	263.0827	0.0699291	63.26928	1.13543	18.56133	83.88618	0.01604794	1.068287	9.68444	32.02704	0.840644792141643	low
TCGA-B5-A11R	6.43561643835616	0	205.1621	0.2932219	45.30666	2.823683	13.88248	272.9782	0	0.4396171	37.43996	12.2977	0.415498130615481	low
TCGA-BS-A0T9	3.91232876712329	1	159.642	0.04691886	60.15903	1.628989	19.24521	58.68079	0.09690615	0.2843369	0.8599202	14.6841	1.00256004916027	high
TCGA-AX-A1C8	2.12602739726027	0	149.8225	0.07425691	85.26902	3.463181	80.75169	160.7625	0.136329	0.8672077	0.1123605	12.49816	4.95846505095779	high
TCGA-EY-A2OP	1.38082191780822	0	206.5752	0.02690183	55.06796	0.7109644	16.28212	186.1341	0	0.2267136	0.4197809	43.07366	1.58765283080836	high
TCGA-EY-A1GU	2.73150684931507	1	147.002	0.1077958	38.35817	2.234382	19.54574	142.8333	0	0.5593556	12.36776	20.58586	0.914827813866098	high
TCGA-FI-A2EY	2.41095890410959	1	84.22688	0.08327698	66.12466	4.81886	13.64117	59.5153	0.01911113	0.4021619	0.1496358	44.70566	1.59164561720408	high
TCGA-D1-A1NU	1.1013698630137	0	118.9599	0.5246045	80.58251	18.8876	24.77334	250.9171	0.01570315	1.542084	1.710975	23.00865	2.74800730162804	high
TCGA-AX-A05Z	5.95890410958904	0	148.754	1.050353	64.21927	4.985705	7.057681	68.83756	0	0.6405115	2.157506	10.74573	0.303823869499925	low
TCGA-BS-A0TE	0.4	1	257.5748	0.4211588	87.38334	0.1091219	55.33108	132.8809	0.0362442	3.339923	0.4241822	66.48375	3.58891973388218	high
TCGA-D1-A103	1.83287671232877	0	281.8776	0.2710049	50.24253	1.080263	18.43972	73.38774	0.04305638	1.065941	18.63514	17.93322	0.411940816880347	low
TCGA-A5-A2K2	9.84931506849315	0	196.7735	0.124572	85.56356	0.530769	40.42233	150.5459	0	1.884702	0.02513253	45.93789	2.93959995488401	high
TCGA-B5-A1MV	4.28767123287671	0	166.7719	0.08321093	47.65434	2.393146	19.44412	114.8677	0.04296593	0.7485309	29.75311	25.44737	0.589997218031178	low
TCGA-AX-A2IO	5.41095890410959	0	208.102	0.0748453	63.10597	3.775043	16.98889	158.1598	0.8416314	1.951323	4.470576	23.4928	2.34209189188854	high
TCGA-D1-A101	0.145205479452055	0	165.6307	0.7862172	60.4544	1.202848	21.96499	61.59315	0.2319788	2.509934	22.71807	16.35051	0.401157642900357	low
TCGA-EY-A1GV	1.31780821917808	0	294.9047	0.1332703	214.5191	9.046915	20.24874	125.8981	0.02293802	2.410308	0.09074502	66.19251	3.94951544532869	high
TCGA-A5-A7WJ	0.934246575342466	0	267.6633	0.1957606	72.31674	2.619869	25.26626	221.2337	0	0.3417189	7.91561	24.49361	1.13300556284737	high
TCGA-D1-A16N	2.58904109589041	0	87.20314	0.2144489	40.80778	0.2889303	6.839163	76.9663	0.07382041	1.051864	9.547294	2.571391	0.588248311497774	low
TCGA-D1-A2G5	3.98630136986301	0	171.1119	0.169691	43.51885	0.5276014	9.311327	148.6191	0.2336531	0.4682705	29.77465	17.81374	0.454275182948489	low
TCGA-A5-A0G3	3.91232876712329	0	38.15963	0.03280989	34.4762	0.4420526	8.85134	118.7143	0.0225885	1.90135	0.02606399	1.299347	1.30386336735417	high
TCGA-KJ-A3U4	3	0	235.2924	0.8583058	38.3439	0.4931173	29.29471	175.9117	0	5.033643	0.1323434	9.842162	1.03750613960272	high
TCGA-B5-A11F	15.4821917808219	0	260.7374	0.05527684	49.89849	1.145774	14.71837	77.29983	0.1522249	0.4606082	47.80092	12.92171	0.213895426351427	low
TCGA-BG-A187	1.22739726027397	0	61.22814	0.5072797	53.61805	1.051486	5.320616	50.03742	0.04365561	0.2121524	27.59694	29.55286	0.308837778346275	low
TCGA-AJ-A3NF	1.76712328767123	0	109.5401	0.9381303	35.27591	2.906903	39.91843	183.3862	0.01318104	4.796923	14.4834	20.22936	1.21091074198951	high
TCGA-AP-A1E1	3.82191780821918	0	335.2404	0.1894256	53.22479	0.6134999	17.21625	143.8583	0	0.5111982	32.54638	16.17551	0.289103084545058	low
TCGA-AJ-A3OK	1.32876712328767	0	204.0322	0.3056657	36.06405	0.2447929	29.34501	65.80218	0	4.42837	7.29561	8.284017	1.04924890804984	high
TCGA-AJ-A2QO	2.86301369863014	1	177.3189	0.1788652	69.98922	0.29866	29.59795	152.7219	0	0.4460026	16.05273	29.52538	0.994867176704671	high
TCGA-D1-A1NX	1.52054794520548	0	151.2961	0.3377857	43.27787	2.823977	19.96431	144.9209	0.4651081	3.484239	0.8458944	7.951934	1.79232619857942	high
TCGA-A5-A0GB	2.73150684931507	0	352.7468	0.7566358	77.08366	0.4746319	22.08566	164.5639	0	0.2677302	32.92538	18.6402	0.184940060930612	low
TCGA-AX-A1CA	2.66849315068493	0	92.53971	0.4002074	310.7607	4.118108	10.57878	195.6473	0.5116972	1.634933	0.3211666	47.95619	5.48895611023885	high
TCGA-AP-A054	1.94246575342466	1	118.9505	0.1893496	41.96413	0.1308274	22.51325	168.1143	0.5938656	2.542016	0.4226036	5.76287	2.14632215626411	high
TCGA-AP-A0LE	9.1972602739726	0	99.57995	0.3706695	82.01962	1.388888	10.49449	67.69813	0.05889079	0.3671878	3.313459	53.07153	1.07318700061522	high
TCGA-AX-A3GI	0.0328767123287671	0	380.9825	0.04445243	66.32349	1.228542	26.24321	377.1762	0.02040266	4.630138	3.929806	31.14961	3.68966985923075	high
TCGA-AP-A1DR	3.64931506849315	0	195.0629	0.1867425	75.94607	13.08809	27.2963	157.4979	0	0.3182889	10.6704	42.96026	1.75518653953107	high
TCGA-BS-A0V4	4.95890410958904	0	99.05903	0.0779169	50.97283	1.776561	4.454085	91.16739	0	0.5312145	1.576893	53.31381	1.35640489940814	high
TCGA-AP-A0LS	7.95616438356164	0	229.6413	0.1832918	79.07762	0.0712361	17.73872	100.9968	0	0.4729501	9.552792	21.6251	0.690949018333767	low
TCGA-D1-A17K	2.33972602739726	0	154.6989	0.1070165	74.80676	2.861517	16.52812	147.092	0	0.6769134	13.38596	32.46854	1.11082780399443	high
TCGA-BG-A0VX	2.85753424657534	0	249.3975	0.4640999	60.89654	0.8607214	16.9763	71.54499	0.01681669	0.8465346	42.33148	14.13388	0.17274421321703	low
TCGA-BG-A186	1.14794520547945	0	231.6189	0.2541032	39.99576	0.9744008	14.93343	71.91679	0.03498828	0.9528204	25.7744	16.32453	0.336671341235022	low
TCGA-AP-A051	10.8164383561644	0	219.7805	0.3785207	59.15211	0.6865205	33.99913	159.5994	0.04886225	0.9722214	32.86701	11.37284	0.455721563217	low
TCGA-EY-A1GW	0.923287671232877	1	139.396	0.1532032	40.48752	0.1587792	22.61149	48.17763	0	1.827865	2.761516	5.870573	0.902185267871854	high
TCGA-B5-A0JX	4.8958904109589	0	202.2354	0.7353679	54.69586	10.06939	13.23014	159.7481	0.1841003	1.025493	23.53126	25.05298	0.469315854640246	low
TCGA-AJ-A8CT	0.224657534246575	0	189.5965	0.7713874	42.84129	0.437442	21.6466	87.55574	0	3.74035	13.95863	6.052101	0.464452729969575	low
TCGA-FI-A2F9	4.93972602739726	0	46.23684	0.381693	36.81319	1.521481	11.60163	111.383	0.1617124	3.024862	1.785968	3.036102	1.17144029987171	high
TCGA-AP-A0L8	4.06575342465753	1	140.0869	0.1138546	68.61721	0.1415981	18.17797	226.9681	0.015677	0.08624744	0.2299898	12.90046	1.44684811222697	high
TCGA-AX-A3G6	0.0219178082191781	0	144.9632	0.1197429	84.10554	58.82393	16.50551	354.4559	0.06411919	1.007867	0.4333386	26.31569	14.4828742616045	high
TCGA-D1-A167	1.30958904109589	0	112.4352	0.2507109	61.11748	1.065327	15.63924	65.68903	0.0345212	0.1471874	19.3473	27.33157	0.558042148563319	low
TCGA-EY-A1G8	1.24931506849315	1	157.5774	0.124089	66.88862	0.3536647	13.31585	115.4692	0	0.2056255	5.823	27.98367	0.924653594072881	high
TCGA-D1-A17M	0.852054794520548	0	188.1226	0.2429659	66.832	5.036178	17.82832	174.8417	0	0.6748581	7.541204	26.01504	1.12108403146361	high
TCGA-D1-A0ZU	2.38904109589041	0	193.7233	0.08741999	52.4345	0.9060175	16.30706	80.28307	0.0601857	1.150618	24.84677	15.86764	0.509104876544421	low
TCGA-EY-A1GF	2.26301369863014	0	301.1591	0.3178555	50.70826	3.142201	23.61373	106.2383	0.01683329	1.449328	82.54617	3.173848	0.0751462131583987	low
TCGA-H5-A2HR	0.145205479452055	0	130.8516	0.3168724	94.48238	1.272571	16.803	327.1397	0.02726949	0.9301477	0.2067714	49.93405	2.99858280670685	high
TCGA-AJ-A3BI	1.57534246575342	0	200.009	2.139724	51.85645	0.3760845	9.66283	155.9645	0.1636808	0.2227539	2.448144	30.58605	0.123152231125117	low
TCGA-AX-A3G9	1.52876712328767	0	231.7683	0.0849648	60.10582	1.471813	43.57887	126.3259	0	0.3539953	8.194511	47.76146	1.70123655445499	high
TCGA-EO-A3AU	2.2027397260274	0	233.4473	0.2775535	55.38661	4.877067	34.35151	103.4791	0.008685736	1.192231	6.832232	22.62191	1.07627028765355	high
TCGA-FI-A2D2	6.44383561643836	1	120.3427	0.06315962	34.68503	0.3927503	20.64948	195.3754	0.02898884	1.698492	6.567969	18.04153	1.57487687630595	high
TCGA-B5-A0JR	4.74246575342466	0	299.9974	0.6216977	61.99949	0.8877368	37.32641	139.1408	0.01902301	1.109349	21.30867	19.0886	0.443540775310267	low
TCGA-A5-A2K3	5.51232876712329	0	156.9297	4.920333	111.34	2.105263	19.48916	169.517	0	3.62468	0.07684177	0.4469184	0.0130808260943377	low
TCGA-EY-A1GC	4.51232876712329	0	231.9978	0.9582909	58.54338	2.743038	23.1569	118.8965	0.1256668	1.654941	15.37281	16.91709	0.367196371140352	low
TCGA-EY-A1GL	2.77808219178082	0	153.7597	0.03452224	48.35898	3.375126	60.18441	108.2948	0	0.6821154	0.7887744	5.32939	2.23639670090806	high
TCGA-BK-A26L	2.01095890410959	0	117.9111	0.04044118	62.85973	0.230522	39.94956	260.793	0.02784238	1.573879	1.007387	24.66852	3.66956139274086	high
TCGA-BS-A0U8	8.11780821917808	0	249.8317	0.08347066	60.49794	1.268794	19.4211	59.94408	0.268178	0.6850018	11.21563	17.72184	0.714520314103668	low
TCGA-EO-A22T	5.57534246575342	0	145.6828	0.407291	70.80244	8.137437	28.2296	132.0579	0.1713593	2.091163	3.214954	19.61446	1.72508199018225	high
TCGA-E6-A1LZ	6.59178082191781	0	125.4682	0.1761455	130.5234	2.764427	13.55188	195.8454	0.03464862	1.734645	0.002855693	43.34937	2.79403089503847	high
TCGA-EO-A22U	3.85479452054795	0	348.7906	0.4155417	43.98345	0.2218581	57.29561	70.27267	0	0.5222525	8.274035	13.68596	0.641365417479241	low
TCGA-D1-A0ZV	1.99452054794521	0	237.8294	0.5022954	59.86158	2.01132	13.02869	77.53794	0.1100315	1.509029	5.01885	25.29203	0.604221667516181	low
TCGA-B5-A1N2	2.61369863013699	1	113.8387	0.28986	83.94962	6.709151	16.81196	200.9018	0.166299	2.60746	3.569078	26.01401	2.43224819065335	high
TCGA-AP-A1E4	4.26027397260274	0	132.9027	0.0261077	53.68935	0.5411584	16.44297	156.306	0.1078456	0.435098	0.2577662	6.146106	1.26143001671841	high
TCGA-BK-A0CC	2.92328767123288	0	124.4886	0.1340075	62.35182	40.5266	24.21786	155.6986	0	0.796883	0.03649879	1.208817	3.83575292112679	high
TCGA-D1-A177	1.5013698630137	0	87.29675	0.1023858	74.15141	0	16.9681	143.4744	0	0.3247809	3.151721	39.05476	1.6065106885396	high
TCGA-EY-A1GP	1.56986301369863	0	166.2853	0.3176233	70.20031	0.3064813	41.14661	119.6387	0.02262133	1.852258	0.2510752	9.433955	1.51542520266038	high
TCGA-PG-A5BC	1.93698630136986	0	260.9979	0.2345531	100.4039	2.078419	46.5403	195.0225	0.008074094	1.779015	13.42491	11.30142	1.48346897900225	high
TCGA-D1-A16G	2.28493150684932	1	147.704	0.1121653	44.35325	1.208976	20.69799	136.1685	0.0154444	4.176166	0.2113025	89.08679	4.60812599250224	high
TCGA-EO-A2CG	4.28493150684931	0	140.2891	0.09836114	107.2217	0.2293675	18.61926	141.0623	0.7110423	1.90934	11.36622	72.25288	3.5155345376066	high
TCGA-SJ-A6ZI	1.17260273972603	0	123.9363	0.6500216	64.06442	4.53119	25.80802	119.0811	0.006130382	1.529495	11.26826	27.90712	0.842562105940853	low
TCGA-BG-A0YV	1.04657534246575	0	261.9814	0.1668142	74.65441	0.4939588	19.478	100.8703	0.2789115	0.9883591	0.09465445	41.18402	1.35278165213166	high
TCGA-BG-A0W1	0.334246575342466	0	276.2525	0.04831826	56.81984	3.655611	13.18051	108.6929	0.03326548	0.6817157	31.6666	12.27838	0.363845442615961	low
TCGA-SL-A6J9	0.00547945205479452	0	130.9974	1.495046	130.0385	0.9053022	15.05258	298.1592	0.005782518	3.068333	0.07720716	27.44155	0.911536519230013	high
TCGA-A5-A0GH	6.17534246575342	0	194.3421	0.06715878	64.36296	0.4176186	25.10009	157.5333	0	1.153151	0.04572905	28.98516	1.70878684391636	high
TCGA-AX-A2HH	1.47945205479452	0	173.9271	0.01029522	65.28309	0.03200979	25.68846	185.6755	0	0.2359157	0.3540108	0.09060318	1.30826382252313	high
TCGA-D1-A102	0.36986301369863	0	597.2901	0.7457271	50.24121	0.4508401	18.23996	75.2005	0.02852266	0.8748187	38.88692	7.269186	0.0593472260136876	low
TCGA-EC-A1NJ	1.33698630136986	0	357.7241	1.289175	62.19196	0.6811469	34.7561	71.84696	0.121821	2.833995	30.01484	16.62879	0.157782427711171	low
TCGA-BS-A0TG	6.4958904109589	0	215.5305	0.2042231	47.7255	5.835658	20.83237	82.27319	0	1.248679	0.3443326	29.36605	1.16227759737757	high
TCGA-D1-A169	3.10958904109589	0	102.9583	1.032205	66.91287	2.18412	5.54255	48.44407	0.1036347	0.2687845	6.4378	20.36786	0.290204598510457	low
TCGA-D1-A17F	0.106849315068493	0	165.4187	0.506314	58.74783	0.839587	12.97367	61.21046	0.383438	0.628054	7.282927	35.00603	0.689335242128343	low
TCGA-A5-A1OG	2.66575342465753	1	207.0291	0.348264	143.676	8.971923	14.07057	174.3384	0.05137884	0.9940283	1.140512	63.59666	2.45690483988379	high
TCGA-D1-A161	2.44383561643836	0	271.4175	0.4617424	63.64663	1.435644	16.91444	79.82705	0	0.4832493	30.61034	29.51433	0.26302620197277	low
TCGA-A5-A0GA	1.48767123287671	1	132.1176	0.0857251	118.6963	1.732481	19.25786	194.8084	0.02950941	0.6006832	7.48122	40.83321	2.07711288713028	high
TCGA-AP-A0LG	5.52054794520548	0	245.6577	0.1224721	70.86977	13.93687	17.66233	111.8487	0.01686358	0.4174895	15.31641	20.90964	0.888068168453829	high
TCGA-EO-A3AV	2.08767123287671	0	241.7856	0.5978113	81.71169	14.92867	41.06829	140.4865	0.009799353	2.757568	0.156684	60.87778	3.10944293221236	high
TCGA-AJ-A3QS	1.40547945205479	0	266.1362	0.6873771	301.2055	1.291216	30.64427	204.9951	0	3.242195	7.465506	18.8567	2.074442609855	high
TCGA-B5-A11O	7.14794520547945	0	194.6184	0.6130998	72.42463	1.435566	18.21836	125.7323	0	1.698636	21.20827	36.12047	0.537133712742614	low
TCGA-EY-A1GI	1.94520547945205	0	298.6291	0.3407639	38.99345	0.6769023	21.87185	89.12848	0	1.188503	67.14028	12.55787	0.098100263228725	low
TCGA-PG-A914	1.07671232876712	0	103.1767	0.3863717	59.30984	11.76012	26.13498	247.116	0.0070001	2.476272	0.291931	17.88495	2.90128653116508	high
TCGA-AP-A052	1.83287671232877	1	194.2223	0.1957586	116.858	72.1927	16.91656	170.1979	0.06738658	1.791857	0.08886258	17.98146	11.5715948779218	high
TCGA-EO-A2CH	1.61643835616438	1	157.5086	0.2117981	65.39468	1.31704	19.90277	197.2969	0	1.383811	1.716162	43.26648	1.9468938342567	high
TCGA-DF-A2KY	0.90958904109589	0	234.2682	0.4704314	101.0051	0.3464194	33.70811	151.1458	0.05966138	0.5251659	0.04074261	41.04626	1.38496907098338	high
TCGA-BK-A4ZD	1.38630136986301	0	90.10241	0.06640387	33.45922	0.2752829	34.42039	153.9439	0	0.3143903	66.00317	17.51076	0.293581982132642	low
TCGA-A5-A0GJ	5.47945205479452	0	77.87898	1.173907	28.50064	0.4792797	11.20215	52.40206	0.09796308	0.5119991	6.273487	11.62235	0.235855431616331	low
TCGA-B5-A0KB	2.25753424657534	0	157.0236	0.7701285	106.1428	5.986187	9.989082	233.2038	0.01767358	1.035517	8.664051	2.54157	0.666712878019381	low
TCGA-AX-A06L	5.05479452054795	0	131.4569	1.801376	43.4327	4.854041	12.64603	80.76608	2.811088	1.228125	13.69674	30.64917	0.700867208871247	low
TCGA-BG-A0M9	6.21917808219178	0	328.3277	0.07521771	65.70973	0.5456874	13.99316	80.46769	0.1812469	0.8333199	8.625703	33.26319	0.720398129439363	low
TCGA-AX-A3FZ	0.0164383561643836	0	138.2637	0.02805022	32.18278	0.0484519	44.1566	112.2174	0	1.698124	0.003183277	0	1.74957286321067	high
TCGA-BK-A6W4	0.821917808219178	0	171.6357	0.1229202	37.52342	1.401334	36.72362	106.3058	0.008462636	5.614824	30.50495	14.06288	1.24387664150798	high
TCGA-AJ-A3BG	1.50684931506849	0	247.5223	0.1114631	56.0678	0.5920395	27.56894	129.5761	0	0.2374758	0.2909356	19.00555	1.05259118909309	high
TCGA-AX-A0IS	4.22191780821918	0	337.8859	0.1005794	53.72204	1.850262	19.06438	111.2616	0.03462275	0.95239	13.65144	23.98202	0.608056201113472	low
TCGA-KP-A3W4	1.51780821917808	1	201.1629	0.2541744	65.71581	0.868328	39.02927	100.1024	0	3.310668	2.090725	12.9241	1.66463224620368	high
TCGA-BG-A0M6	1.83835616438356	1	213.4028	0.04507543	85.18423	0.58395	16.47742	142.6995	0.01551645	1.293267	0.7724225	22.95824	1.40230135267859	high
TCGA-SJ-A6ZJ	1.52328767123288	0	274.3292	0.1584985	60.44481	3.274393	15.36575	115.1237	0.04364833	0.5002759	20.71764	21.7483	0.502510066802039	low
TCGA-A5-A1OJ	2.75616438356164	0	80.78483	0.3538188	35.428	1.320107	17.24523	60.10716	0.03247896	2.081667	4.655081	15.9322	0.894922504984334	high
TCGA-AX-A2HC	2.86027397260274	0	71.37076	0.1327861	44.95931	0.05897956	17.31202	117.5111	0.03917945	0.2838032	3.476683	0	0.906326842583843	high
TCGA-D1-A0ZQ	0	0	110.0522	0.2027445	55.29301	1.35413	32.51017	65.33455	0.09305513	3.963309	10.7296	15.2405	1.60891212722643	high
TCGA-AJ-A3BK	2.82465753424658	0	384.6687	0.8384719	66.30912	4.344946	13.3896	157.6895	0.08880916	0.7402077	7.856785	35.87318	0.384330181476441	low
TCGA-AJ-A2QN	2.92876712328767	0	270.5604	0.1664655	50.97386	1.518213	16.19377	77.37965	0.5730294	0.8322696	24.16201	25.93017	0.564314947743091	low
TCGA-A5-A1OK	2.51232876712329	0	175.3955	0.1503975	40.65025	0.6680202	13.12235	179.4352	0.1183355	0.8951606	55.53389	22.47712	0.279757316804907	low
TCGA-B5-A5OC	3.42191780821918	0	262.1805	0.9434239	52.40449	1.391429	39.10743	123.582	0	2.783071	15.22922	14.44973	0.477332641305058	low
TCGA-EY-A3QX	1.15342465753425	0	230.4881	0.3103785	36.39873	0.7740307	31.35118	171.6489	0	2.167502	0.4832193	8.994705	1.21652660381242	high
TCGA-AX-A2HJ	2.56164383561644	0	170.2279	1.055505	51.4448	0.1664663	29.31729	96.68861	0.1895685	0.9429701	25.71447	10.87921	0.237092018627178	low
TCGA-EY-A1GK	1.8986301369863	0	117.2764	0.5390235	59.06822	0.2285353	18.45342	115.6746	0	1.424489	24.67973	9.568219	0.410090815340645	low
TCGA-D1-A16V	0.328767123287671	1	157.2122	0.6398555	69.29387	0.8052461	20.67199	132.1929	0	2.354282	5.695008	8.346025	0.735660375484181	low
TCGA-D1-A2G0	4.06575342465753	0	158.6625	1.674658	102.8486	0.5984859	37.29631	113.6514	0.009939183	3.86319	0.02293688	12.16507	0.523831467141138	low
TCGA-AP-A05A	5.32602739726027	1	140.3975	0.05594334	28.7002	0.4638357	12.23086	147.2524	0	0.233081	0.03809235	35.14004	1.25997452027083	high
TCGA-BG-A0LW	1.55068493150685	0	286.1501	0.04375542	50.46712	0.4534795	20.31724	67.11414	0	0.4267513	17.49125	17.42441	0.470560474354494	low
TCGA-B5-A1MX	4.03561643835616	0	334.813	0.4792182	63.99827	0.3239086	22.88082	110.7196	0	1.86639	16.58004	6.692771	0.374157538896741	low
TCGA-AX-A1CR	1.92054794520548	0	73.22773	0.2418784	66.78713	4.038764	9.54135	115.4411	0.03700558	3.679838	1.686622	51.64939	2.57079560306294	high
TCGA-A5-A2K7	2.91232876712329	0	220.3894	0.1402587	50.05827	12.39554	23.299	170.3601	0	0.3549687	1.75379	31.78444	1.73608428561424	high
TCGA-BG-A0W2	4.71506849315069	0	375.3889	0.1414002	52.71694	0.9525534	18.00967	73.32296	0.1622488	0.6649989	27.60851	14.85495	0.29007019857998	low
TCGA-FI-A2D5	1.15342465753425	1	149.1822	0.1178715	48.08498	0.04886464	16.69151	60.14902	0.01623011	5.312778	0.08025984	7.805903	1.65654586099118	high
TCGA-PG-A7D5	3.22465753424658	0	285.4359	0.1534303	220.6831	3.110723	26.245	214.1452	0.03300986	1.358403	0.679069	25.81326	2.69277058621348	high
TCGA-AJ-A2QL	1.64931506849315	0	308.7781	1.506695	43.1395	0.6306192	13.83187	116.9067	0.05984473	0.8011443	43.8056	8.606044	0.0467506859110163	low
TCGA-D1-A3DG	0.356164383561644	0	79.46962	0.1239342	70.63559	0.1427166	26.39133	123.7161	0	3.627535	0.2031562	14.76968	2.43829682677679	high
TCGA-A5-A0GD	9.37808219178082	1	191.1815	0.1499589	73.5339	8.636738	21.63494	116.105	0.04424642	0.4625034	14.08124	16.47287	0.929814405135871	high
TCGA-AX-A1CJ	6.11780821917808	0	229.0613	0.5868584	59.29921	0.7530315	9.781183	76.38331	0.05771887	0.4868976	14.50919	26.25364	0.331749084754222	low
TCGA-AJ-A2QK	1.76164383561644	0	155.7432	2.022023	41.33864	12.77193	22.99155	132.4145	0.4326779	2.499409	16.89389	14.87912	0.230680069493521	low
TCGA-D1-A16F	0.219178082191781	0	100.5229	0.1302647	50.42964	1.485065	18.74695	84.58686	0.07473571	1.217035	10.98876	28.22999	1.0869820472681	high
TCGA-EY-A5W2	1.41369863013699	0	373.7607	0.6622402	64.47911	4.34684	18.34166	174.2463	0	0.3657953	5.015295	62.60296	0.700660691713214	low
TCGA-BG-A221	0.150684931506849	0	321.6783	0.5071695	77.88907	8.67287	26.72638	168.5883	0.07935659	1.292284	0.2040625	25.96857	1.14824067837281	high
TCGA-AX-A1CK	6.68767123287671	0	239.0024	0.1886813	47.58487	0.1955485	9.785685	63.77259	0.1299006	0.3573259	16.39278	14.97407	0.388576730088207	low
TCGA-D1-A17N	0.126027397260274	0	63.26934	0.8959352	60.05122	2.08295	5.318276	26.46051	0.2000501	0.6099051	8.631393	19.28551	0.345589923782929	low
TCGA-AX-A3FS	0.0191780821917808	0	179.5798	0.2150242	58.48303	0.4563125	49.47512	109.9239	0.007049376	20.56433	0.205674	1.937377	28.8528465381305	high
TCGA-A5-A0GM	5.04383561643836	0	330.1892	0.2695164	57.99411	1.815617	13.6769	63.39088	0.5009928	0.8574922	2.752744	29.67816	0.75244069203339	low
TCGA-AX-A064	4.15616438356164	0	208.1711	0.08769411	53.54018	3.226448	15.91846	141.1596	0.2113105	0.4567083	5.020763	36.1759	1.3088745503013	high
TCGA-B5-A121	1.38082191780822	0	313.4472	0.114928	54.04309	0.1667553	17.1276	105.5667	0	0.8009574	40.99548	11.37853	0.228704591434582	low
TCGA-BS-A0WQ	5.53972602739726	0	235.0344	0.1162782	47.50267	0.6025514	18.19176	55.65779	0	0.5373087	14.06147	20.54289	0.523314371170727	low
TCGA-EY-A1GH	1.94520547945205	0	277.487	0.2164727	48.07674	5.810703	30.15486	118.1856	0	0.5042478	40.69667	14.88335	0.332067413212299	low
TCGA-D1-A174	1.62739726027397	0	76.5744	2.576394	55.66341	1.121469	5.038471	43.71232	0	0.6928454	14.74189	25.76284	0.0465735174377317	low
TCGA-B5-A0JV	7.16712328767123	0	241.6558	0.1342343	89.43691	0.4451838	13.13909	165.6997	0	0.2948882	47.83341	21.94321	0.285512141637481	low
TCGA-AX-A05T	2.76712328767123	0	382.9878	0.1474093	62.32299	2.215229	16.33575	128.8454	0.5581745	0.530413	16.3356	13.13492	0.563036515795402	low
TCGA-BK-A0CA	2.91506849315068	0	171.2913	0.1982905	63.72398	2.234894	12.57808	127.3106	0.01706453	0.5585919	20.62117	30.94749	0.649788467911076	low
TCGA-AX-A2HA	6.78082191780822	0	225.008	0.4792691	25.98263	0.5898463	22.20015	113.0781	0.5568084	0.7147691	6.72394	17.26666	0.711168227704714	low
TCGA-AX-A2H4	2.50958904109589	1	118.9492	0.5403512	46.36496	48.92956	28.21034	78.30952	0	1.675323	0.03504097	45.24389	4.7211200289593	high
TCGA-BS-A0TC	7.12876712328767	0	204.2632	0.1289717	63.67833	2.962925	14.37874	89.80893	0	0.215752	10.06736	15.01532	0.64427828225569	low
TCGA-AX-A3G4	0.0246575342465753	0	258.7527	0.1469271	64.38385	0.8721187	30.86339	112.6292	0.02758754	1.469674	11.63997	21.40851	0.950785615480735	high
TCGA-EO-A22S	5.12876712328767	0	205.8086	0.08123818	79.53119	0.2245198	16.72906	110.3138	0.07457298	1.738499	17.61195	22.19284	0.84440797596715	low
TCGA-AX-A2HF	2.32328767123288	0	157.4314	0.265887	79.06042	17.12738	12.12252	196.6627	0.2393785	0.216909	0.004642178	18.13453	1.96991044671438	high
TCGA-AJ-A3BF	1.50958904109589	0	184.0318	0.2342054	110.3379	1.613438	33.9611	171.5121	0	3.172615	0.827069	38.25208	3.13430575248105	high
TCGA-AJ-A3OJ	1.27945205479452	0	262.7122	0.4028215	57.23107	2.735231	28.39035	128.9942	0.009563067	0.844414	6.083136	32.18034	0.873469774801119	low
TCGA-AP-A05N	1.98904109589041	1	224.2385	0	58.08656	0.7549012	26.98528	79.35288	0.1179935	1.022402	9.248345	30.40134	1.14702107289918	high
TCGA-AX-A06F	4.78904109589041	0	148.4545	0.4443302	49.68587	0.4605021	22.23113	78.22205	0.2379271	1.486607	0.03921927	13.52323	0.925010011061646	high
TCGA-BG-A0VT	2.03287671232877	0	232.1554	0.1478962	49.56032	0.7663954	21.90239	73.29589	0	1.512469	21.64295	21.93674	0.555215865970034	low
TCGA-B5-A11L	6.13698630136986	1	164.3884	0.3404149	60.88123	8.114507	30.59448	91.72234	0	1.56211	3.71461	50.84258	1.84030213979108	high
TCGA-BG-A0MS	5.15616438356164	0	214.9753	0.1530858	55.06836	2.935164	22.90122	133.4639	0.08782864	0.7489469	24.9591	16.672	0.60843311582432	low
TCGA-EY-A2OQ	1.35616438356164	0	121.3982	0.2857108	74.38634	0.9140773	20.28173	388.2256	0	0.5222609	3.725924	27.49441	2.47812101138672	high
TCGA-A5-A1OH	1.47671232876712	0	155.8416	0.116493	75.47444	0.4326263	30.77479	114.2093	0.2138706	1.663807	1.712016	0.7795773	1.52319520903775	high
TCGA-AX-A063	6.62191780821918	0	228.5125	1.150515	60.62459	0.4909838	15.95009	76.74856	0.3727485	1.627732	20.36063	17.42115	0.222381048650438	low
TCGA-D1-A16X	0.304109589041096	0	78.56697	0.9099646	63.12126	1.452859	4.760275	50.58997	0.08465943	0.8430186	9.506169	24.02445	0.347352884732094	low
TCGA-AP-A1DK	7.58082191780822	0	101.3912	2.483799	50.87839	0.355062	20.44313	89.54066	0.4913825	2.15187	0.9881778	6.909355	0.136357473389733	low
TCGA-BG-A0M8	5.53424657534247	0	128.9029	0.6794739	44.97495	1.07039	20.30678	50.19749	0	1.940483	4.666699	8.521094	0.527554756440851	low
TCGA-EY-A3L3	1.49315068493151	0	154.6568	0.05342709	50.67806	0.04152873	34.70731	131.925	0	1.77572	0.2167583	12.7097	1.80742852679936	high
TCGA-AP-A0LP	5.13698630136986	0	253.3829	0.5166168	70.15416	1.249313	12.11798	88.53826	0.03951924	0.4674447	3.989976	24.8794	0.49622786041476	low
TCGA-EO-A1Y7	4.0958904109589	0	538.337	0.5263413	66.28698	0.4242763	25.33732	110.4375	0.01610525	0.4939643	5.67983	13.5488	0.279775137748998	low
TCGA-D1-A1O8	0.328767123287671	1	138.095	1.304898	68.98687	2.201567	19.08216	124.017	10.11197	1.632158	0.1102037	7.878395	99.0772500041646	high
TCGA-AX-A2H7	2.11506849315069	0	188.0669	0.1891176	63.58011	1.596006	14.52281	143.6416	0.5208042	0.8288666	9.771338	6.479001	0.955645188516147	high
TCGA-BS-A0UV	6.1041095890411	0	159.6114	0.2023497	60.85557	0.08987761	13.07474	153.1153	0.1194093	0.5857658	4.340127	23.37273	1.03111631197477	high
TCGA-FI-A2CY	5.6986301369863	0	167.464	1.363632	60.75734	16.33328	25.86658	201.3086	0.08046981	7.238256	0.2851852	19.95109	1.94025980778903	high
TCGA-BG-A0VZ	4.38630136986301	0	297.9048	0.6304825	65.18738	0.5445247	21.31387	81.21008	0.5787544	1.124362	16.0839	23.06122	0.4617464003951	low
TCGA-AJ-A3EL	1.87397260273973	0	360.0399	1.133803	75.38755	1.900111	29.98735	128.2025	0.008304093	0.7812167	7.480625	9.938232	0.256245846786653	low
TCGA-BG-A2AD	1.66849315068493	0	92.82223	0.07873448	44.18833	0.06120009	37.11203	160.4167	0.01355151	0.3764975	0.1139235	18.68674	1.95743381730413	high
TCGA-A5-A0G2	12.4630136986301	0	166.6861	0.7071397	82.61493	2.151348	45.63923	193.6166	0.01570457	0.8855909	0.1164915	0.4767765	1.15509392877945	high
TCGA-AJ-A3BD	2.84657534246575	0	158.113	0.6089345	148.8405	2.29188	13.30667	216.4344	0.01103239	1.20783	1.060214	50.92749	1.74065996907911	high
TCGA-EO-A3AY	1.43287671232877	0	213.3464	0.7183302	77.26795	1.042265	11.64435	184.9484	0.02697524	0.2226075	0.9011626	94.63827	1.30109396482622	high
TCGA-KP-A3W3	2.17534246575342	0	276.8957	0.5437752	82.88045	3.354563	34.91506	149.9886	0	1.743313	5.437851	44.73585	1.27311770687225	high
TCGA-D1-A176	2.51232876712329	0	231.0198	0.2791553	54.98295	1.350139	12.10832	130.8045	0.01601575	0.2863609	13.08116	23.85054	0.540439606347669	low
TCGA-B5-A11P	2.26027397260274	0	307.96	0.02349589	37.05085	8.522866	15.64631	113.7733	0.03235224	0.7564435	3.77033	15.27555	0.882905982738031	high
TCGA-EO-A3AS	2.86575342465753	0	116.909	0.2339641	53.60721	0.7597689	21.16448	126.6753	0	1.665991	6.041326	20.76161	1.19237747258072	high
TCGA-B5-A11M	3.73150684931507	0	205.3208	0.6843184	38.85794	0.5719556	16.6703	62.9782	0.1367797	3.499111	46.02722	5.415257	0.179090965297112	low
TCGA-AX-A1C7	2.88767123287671	0	303.6288	0.2293679	75.41345	2.964458	7.996925	224.704	0.03715576	0.1200929	0.006124656	37.26903	1.08124841893383	high
TCGA-B5-A3F9	9.68767123287671	0	369.9058	0.08139696	40.47513	1.560651	21.80933	120.0873	0.009339842	0.6731224	40.44256	17.41588	0.251099028811098	low
TCGA-AX-A3FT	0.0164383561643836	0	139.2716	1.23533	51.9604	4.758819	45.32491	83.33454	0.008023424	1.567008	0.0687731	24.1789	0.698660780308308	low
TCGA-BS-A0UA	9.57534246575342	0	191.1086	1.220318	68.19552	0.8910617	19.66489	79.60101	0	1.749042	21.35857	9.24444	0.185179922011203	low
TCGA-D1-A16J	2.49315068493151	0	33.39198	1.361734	69.59459	1.386094	7.145353	63.61086	0.03348241	2.882798	0.1490171	58.60899	0.653999261222892	low
TCGA-BS-A0TA	2.02739726027397	1	267.4428	1.512594	73.95224	3.427566	19.87475	108.1962	0.07060132	2.393608	2.446833	23.26708	0.304319980279116	low
TCGA-BG-A3PP	1.86575342465753	0	352.3464	0.186961	39.76547	0.1107233	25.83493	153.3634	0.01838805	0.7334269	1.106328	12.92776	0.747531854410679	low
TCGA-A5-A0GN	5.04383561643836	0	211.7961	0.6916943	36.74383	0.9899624	17.63957	104.725	0	1.883812	5.453663	18.87775	0.511843835694786	low
TCGA-BS-A0UM	7.24383561643836	0	233.161	1.976353	51.74088	0.6668835	20.00496	147.4558	0	1.140258	18.29759	19.31422	0.0966774520192937	low
TCGA-A5-A0GU	2.35616438356164	0	353.2243	0.25619	46.26265	4.248229	15.79128	118.0852	0.02713509	0.7240295	49.10547	14.95841	0.16652468404058	low
TCGA-BG-A0MT	1.76438356164384	0	542.8269	0.2398992	50.99267	0.4475351	19.2714	157.0015	0.04954874	1.063115	6.337966	13.45912	0.40439570402521	low
TCGA-AJ-A3EJ	0.136986301369863	1	150.5954	0.3402898	81.13522	0.306674	30.49193	185.9544	0.020372	1.71478	0.5524019	8.381969	1.54331149191994	high
TCGA-D1-A16E	3.06575342465753	0	140.0318	0.2493947	67.48123	1.120044	15.1111	104.7041	0.01430832	0.7005866	6.733646	19.36454	0.832012756151336	low
TCGA-PG-A6IB	1.28767123287671	0	180.7494	1.095764	77.70493	0.4991847	38.70396	136.0898	0	0.8141032	0.1421173	3.099624	0.524256615036918	low
TCGA-A5-A3LO	2.12602739726027	0	253.2031	0.1181076	66.30398	2.212729	39.3796	135.8388	0.006254854	0.6899454	21.80429	13.91206	0.789320939656151	low
TCGA-DI-A2QT	1.03287671232877	1	529.2325	0.1425527	72.16143	0.05372402	31.51711	83.5378	0.008922064	1.467641	0.0397086	21.19881	0.651181153512808	low
TCGA-D1-A16R	0.0575342465753425	0	201.8608	0.350838	56.9153	0.4605691	12.24441	60.55545	0.06441069	1.005488	15.61803	21.02109	0.442926395068282	low
TCGA-AP-A0LL	6.9972602739726	0	59.22289	0.2546796	47.11969	0.06598723	7.949785	24.85056	0.2630074	0.4762851	3.703106	16.38957	0.733556135180775	low
TCGA-AJ-A3TW	1.40547945205479	0	199.6127	0.8829469	213.8511	6.938413	23.5385	243.0517	0.007694671	1.426603	0.07102866	10.83181	1.46847627636089	high
TCGA-D1-A165	0.0547945205479452	0	239.2741	0	40.92931	2.296659	15.21314	110.5493	0	0.6706044	58.37778	14.95318	0.193857544906783	low
TCGA-A5-A3LP	1.24657534246575	0	151.9452	0.1720849	60.17833	16.66441	33.08176	149.1066	0.01480933	3.776316	0.02319074	39.50545	4.90876760916442	high
TCGA-AW-A1PO	0.0465753424657534	0	89.27248	0.2347743	74.30131	1.835954	17.97998	114.9214	0.2791863	3.585232	0.08719639	20.4735	2.33692014231774	high
TCGA-2E-A9G8	3.42191780821918	0	431.6784	0.7445395	33.06885	0.7027416	15.72047	231.6	0.03661359	2.563204	0.4103994	18.38454	0.527128822635748	low
TCGA-KP-A3VZ	1.97808219178082	0	79.94057	0.09984691	87.81902	7.301157	21.86284	233.1648	0.01527583	2.479191	0.1473045	14.51081	3.47840290341789	high
TCGA-A5-A0GP	3.87945205479452	0	254.6748	0.3600036	78.34588	1.305872	21.75283	144.2675	0.2943222	0.8223939	9.478353	35.07312	0.978323401487779	high
TCGA-AP-A0LD	9.83287671232877	0	147.3935	0	85.59556	0.4516757	9.72485	86.27269	0.04500645	0.2806181	0.1186999	44.82603	1.43563143643415	high
TCGA-BG-A0RY	1.28493150684932	0	301.0341	0.07455068	41.0491	5.511502	21.50766	142.8416	0.1710854	0.3482554	4.644747	15.74601	0.950820661643314	high
TCGA-DF-A2KV	2.56438356164384	0	304.8936	0.1032789	66.96326	9.572241	13.82013	173.8592	0	0.3436801	3.442506	37.47616	1.26557791659991	high
TCGA-D1-A17A	0.131506849315068	0	102.5495	0.142878	86.90254	2.46797	19.29645	150.012	0.04918333	0.6448904	3.461795	14.72204	1.44743588418055	high
TCGA-A5-AB3J	0.901369863013699	0	200.5628	0.2438769	36.42918	0.3561522	41.00067	74.27003	0.007631864	4.759215	43.39023	9.877585	0.572591344650994	low
TCGA-EO-A1Y8	2.46849315068493	0	211.4158	0.1502661	52.10403	9.967054	14.71836	151.6124	0.1724219	0.3509759	0.3950597	39.12153	1.65961677694396	high
TCGA-A5-A0R9	2.05205479452055	0	341.5127	0.1857936	51.58862	0.6876991	14.53373	71.90645	0.03654645	0.5881042	11.05444	20.29248	0.425304556151022	low
TCGA-EY-A1GS	1.83561643835616	1	89.6909	0.1527984	70.66131	0.3695059	152.7031	145.3558	0	4.20552	0.01445026	2.829479	21.2472149164571	high
TCGA-B5-A0JY	5.77260273972603	0	273.4255	0.212557	69.93285	0.2202932	22.24968	170.0147	0.03658457	1.101958	1.20007	4.38424	0.921417547144015	high
TCGA-DF-A2KS	5.99452054794521	0	79.51438	0.6132147	85.03184	0.5884568	32.20699	170.9155	0.07818103	0.8215196	1.559345	45.59628	1.78090921868499	high
TCGA-AX-A1CC	2.15890410958904	0	84.3872	1.580645	43.51266	2.474689	29.00594	109.5331	0.04630726	5.713007	9.671219	10.80282	0.526119981749039	low
TCGA-AX-A06J	2.5013698630137	0	55.20866	0.6702197	62.19248	0.2058113	5.352341	80.74307	0.03417952	0.1457306	3.563543	34.98003	0.581959230997645	low
TCGA-AP-A5FX	3.01095890410959	1	170.0358	0.863575	53.10118	1.246615	16.20784	155.6678	0.01061682	2.499894	1.583794	7.599898	0.614116920248707	low
TCGA-AJ-A23N	1.2027397260274	1	137.0781	0.2581469	65.9567	10.72152	57.32064	298.1226	0.02632969	1.942847	7.529015	25.75785	5.07887646651919	high
TCGA-D1-A17H	2.33424657534247	0	142.2607	0.3507203	58.49238	1.749273	20.73025	52.18675	0.03018238	1.623131	5.741361	25.39142	0.882114157886248	high
TCGA-EO-A22Y	4.29315068493151	0	223.2646	0.1725734	52.49252	15.97766	21.39164	179.6105	0.01584145	0.5882772	37.12955	25.60331	0.68850820109411	low
TCGA-A5-A0RA	2.42191780821918	0	220.6486	0.1751833	76.93385	3.721966	14.84573	168.4786	0.3015195	0.6303506	15.18883	17.4405	0.901104059731205	high
TCGA-FI-A2F4	6.10958904109589	0	359.4881	0.9206104	55.77518	1.174298	13.61229	184.5389	0.04875454	0.6884427	37.35665	14.12628	0.123733458343274	low
TCGA-D1-A179	1.22739726027397	1	59.22039	0.1749019	69.53968	4.599666	22.97829	150.9085	0	2.484228	0.4639639	15.65681	2.34256336310018	high
TCGA-D1-A162	3.13698630136986	0	255.3676	0.2024603	61.74913	2.622863	17.9187	164.5682	0	2.520991	47.27925	9.242844	0.33793033825418	low
TCGA-D1-A3JQ	1.44109589041096	0	126.361	0.3255163	46.95709	2.33178	36.39985	208.9481	0.01318276	3.526544	6.288695	15.95601	2.27806274809183	high
TCGA-D1-A1O7	0.0876712328767123	0	163.171	0.2129055	66.51642	3.505954	12.90611	127.2771	0.2931564	0.2822414	14.74661	49.73049	1.09651742643601	high
TCGA-AX-A05Y	7.35342465753425	0	188.9145	0	58.59733	1.261706	7.5027	107.0105	0.08111002	0.1338687	13.59279	22.74504	0.684841980930094	low
TCGA-BK-A6W3	0.835616438356164	0	263.4104	0.3226756	47.99977	0.8008474	26.64649	104.4608	0	1.175535	20.76961	14.97386	0.459906994092987	low
TCGA-AX-A1C4	1.10684931506849	0	206.6445	0.489468	58.77	0.7820609	25.97579	99.58799	0	0.2085656	1.469687	21.5154	0.689874754601262	low
TCGA-AX-A2H2	0.397260273972603	1	77.94395	0.6086086	62.58227	4.051418	33.17102	125.5403	0.1450407	1.773211	1.18478	50.08435	2.08008678062292	high
TCGA-D1-A1NZ	1.5013698630137	0	177.4493	0.8410717	75.2314	1.177951	14.65866	161.4084	0.06259993	0.6887903	35.19486	20.85523	0.236005741649058	low
TCGA-AP-A0LO	2.78356164383562	1	181.7076	0.2189137	41.93616	10.69178	30.6815	135.1193	0	0.5026786	26.64144	22.72728	0.781246606908929	low
TCGA-D1-A0ZS	0.405479452054795	0	144.2181	0.1680559	48.73371	0.9361771	19.44542	132.8516	0	0.3421354	0.06675132	25.3737	1.18709674484475	high
TCGA-DF-A2KZ	2.26301369863014	0	194.5377	0.2905062	80.93056	4.064574	24.79668	133.3723	0	0.6388001	0.5549625	26.63127	1.28966387559805	high
TCGA-B5-A11H	7.36164383561644	0	244.3987	1.068407	71.57916	3.051208	22.81086	61.31567	0.01634582	1.362394	0.2371074	10.55172	0.354385877079045	low
TCGA-B5-A11J	4.53698630136986	0	243.6879	0.1073253	54.06062	1.134561	15.90847	113.3478	0.05911186	1.638222	20.7154	33.31783	0.718004937571479	low
TCGA-D1-A16S	1.55616438356164	0	155.4708	0.02735154	94.40225	0.6519818	19.47566	97.11247	0.07532244	1.201726	0.3166067	47.23883	2.06885140448823	high
TCGA-AX-A06D	1.02191780821918	1	222.3157	0.2663631	49.40517	0.5827886	19.64905	103.2554	1.405929	0.2970594	0.1041193	25.59009	1.75583032157647	high
TCGA-BG-A0VW	1.36164383561644	0	163.7986	0.5872189	56.54793	3.076768	9.946106	79.12144	0.06738006	0.5745744	7.756212	17.54907	0.457954549054609	low
TCGA-BG-A0MU	1.69041095890411	0	374.0307	0.06898068	68.35113	0.8340654	16.16502	69.42809	0	0.5922171	19.18447	6.627126	0.328017794838171	low
TCGA-DI-A2QU	2.59178082191781	1	73.44597	0.1535816	67.65207	0.07958567	18.09793	110.3295	0.5110559	0.3199393	5.391429	38.97101	1.76958138188518	high
TCGA-EO-A3L0	2.07397260273973	0	256.5743	0.2248477	44.71126	4.317211	17.4582	134.6365	0	0.513223	10.31282	22.24818	0.685111297264376	low
TCGA-BK-A13C	2.08219178082192	0	185.4812	0.02581287	36.81627	0.05350473	18.76836	166.5493	0	0.4546269	71.50596	17.80416	0.173486982621208	low
TCGA-A5-A0R7	1.46575342465753	0	122.4023	0.487194	43.76797	0.757389	17.7895	71.61181	0.01524621	1.518181	7.996824	17.90541	0.63244379881535	low
