# Supplementary material for: Identification of an immune gene signature for predicting the prognosis of patients with uterine corpus endometrial carcinoma
Source: Cancer Cell Int. 2020 Nov 9;20:541. doi: 10.1186/s12935-020-01560-w (PMC7650210; doi:10.1186/s12935-020-01560-w)
Supplement: Supplementary file 3 — Additional file 3: The risk score and immune gene expression per patient of the signature in the testing set A. [file 12935_2020_1560_MOESM3_ESM.txt]

id	futime	fustat	PDIA3	LTA	PSMC4	TNF	SBDS	HDGF	HTR3E	NR3C1	PGR	CBLC	riskScore	risk
TCGA-BG-A3EW	0.942465753	0	261.9843	0.07940826	55.0239	1.645968	20.30756	207.42	0.006074433	0.5915101	3.506529	13.96695	1.107002244	high
TCGA-BG-A18C	1.287671233	0	142.8845	0.5262795	39.58509	5.156831	21.87966	154.6805	0.2470402	3.683156	16.78266	17.31559	1.099632019	high
TCGA-BG-A0MH	5.287671233	0	137.9024	0.9156656	49.28983	1.821039	25.56374	168.0674	0	2.582394	5.602942	42.4423	1.005051015	high
TCGA-AX-A1CF	6.402739726	0	74.22536	0.2586319	89.46546	3.460218	32.42231	157.7342	0.06474883	3.450856	0.4349257	24.57144	3.400386121	high
TCGA-QS-A744	1.235616438	0	224.0876	0.05093069	41.87988	0.8709421	20.60135	163.1809	0.01753203	0.530491	3.047915	32.66373	1.26944778	high
TCGA-AP-A1DO	2.608219178	0	241.505	0.04506451	79.58878	0.3969899	29.17312	122.8291	0	0.2560305	2.779536	14.97129	1.108785498	high
TCGA-AX-A06B	5.638356164	0	179.339	0.5543214	58.2877	0.2651523	30.49017	104.5723	0.2054939	3.193748	11.03778	10.41331	0.895758962	high
TCGA-EY-A214	1.2	0	215.7922	0.3255274	43.1444	2.024252	31.73261	215.1646	0.07470486	1.015147	15.73995	24.7567	1.024353744	high
TCGA-BS-A0T9	3.912328767	1	159.642	0.04691886	60.15903	1.628989	19.24521	58.68079	0.09690615	0.2843369	0.8599202	14.6841	1.002560049	high
TCGA-AX-A1C8	2.126027397	0	149.8225	0.07425691	85.26902	3.463181	80.75169	160.7625	0.136329	0.8672077	0.1123605	12.49816	4.958465051	high
TCGA-EY-A2OP	1.380821918	0	206.5752	0.02690183	55.06796	0.7109644	16.28212	186.1341	0	0.2267136	0.4197809	43.07366	1.587652831	high
TCGA-EY-A1GU	2.731506849	1	147.002	0.1077958	38.35817	2.234382	19.54574	142.8333	0	0.5593556	12.36776	20.58586	0.914827814	high
TCGA-FI-A2EY	2.410958904	1	84.22688	0.08327698	66.12466	4.81886	13.64117	59.5153	0.01911113	0.4021619	0.1496358	44.70566	1.591645617	high
TCGA-D1-A1NU	1.101369863	0	118.9599	0.5246045	80.58251	18.8876	24.77334	250.9171	0.01570315	1.542084	1.710975	23.00865	2.748007302	high
TCGA-BS-A0TE	0.4	1	257.5748	0.4211588	87.38334	0.1091219	55.33108	132.8809	0.0362442	3.339923	0.4241822	66.48375	3.588919734	high
TCGA-A5-A2K2	9.849315068	0	196.7735	0.124572	85.56356	0.530769	40.42233	150.5459	0	1.884702	0.02513253	45.93789	2.939599955	high
TCGA-AX-A2IO	5.410958904	0	208.102	0.0748453	63.10597	3.775043	16.98889	158.1598	0.8416314	1.951323	4.470576	23.4928	2.342091892	high
TCGA-EY-A1GV	1.317808219	0	294.9047	0.1332703	214.5191	9.046915	20.24874	125.8981	0.02293802	2.410308	0.09074502	66.19251	3.949515445	high
TCGA-A5-A7WJ	0.934246575	0	267.6633	0.1957606	72.31674	2.619869	25.26626	221.2337	0	0.3417189	7.91561	24.49361	1.133005563	high
TCGA-A5-A0G3	3.912328767	0	38.15963	0.03280989	34.4762	0.4420526	8.85134	118.7143	0.0225885	1.90135	0.02606399	1.299347	1.303863367	high
TCGA-KJ-A3U4	3	0	235.2924	0.8583058	38.3439	0.4931173	29.29471	175.9117	0	5.033643	0.1323434	9.842162	1.03750614	high
TCGA-AJ-A3NF	1.767123288	0	109.5401	0.9381303	35.27591	2.906903	39.91843	183.3862	0.01318104	4.796923	14.4834	20.22936	1.210910742	high
TCGA-AJ-A3OK	1.328767123	0	204.0322	0.3056657	36.06405	0.2447929	29.34501	65.80218	0	4.42837	7.29561	8.284017	1.049248908	high
TCGA-AJ-A2QO	2.863013699	1	177.3189	0.1788652	69.98922	0.29866	29.59795	152.7219	0	0.4460026	16.05273	29.52538	0.994867177	high
TCGA-D1-A1NX	1.520547945	0	151.2961	0.3377857	43.27787	2.823977	19.96431	144.9209	0.4651081	3.484239	0.8458944	7.951934	1.792326199	high
TCGA-AX-A1CA	2.668493151	0	92.53971	0.4002074	310.7607	4.118108	10.57878	195.6473	0.5116972	1.634933	0.3211666	47.95619	5.48895611	high
TCGA-AP-A054	1.942465753	1	118.9505	0.1893496	41.96413	0.1308274	22.51325	168.1143	0.5938656	2.542016	0.4226036	5.76287	2.146322156	high
TCGA-AP-A0LE	9.197260274	0	99.57995	0.3706695	82.01962	1.388888	10.49449	67.69813	0.05889079	0.3671878	3.313459	53.07153	1.073187001	high
TCGA-AX-A3GI	0.032876712	0	380.9825	0.04445243	66.32349	1.228542	26.24321	377.1762	0.02040266	4.630138	3.929806	31.14961	3.689669859	high
TCGA-AP-A1DR	3.649315068	0	195.0629	0.1867425	75.94607	13.08809	27.2963	157.4979	0	0.3182889	10.6704	42.96026	1.75518654	high
TCGA-BS-A0V4	4.95890411	0	99.05903	0.0779169	50.97283	1.776561	4.454085	91.16739	0	0.5312145	1.576893	53.31381	1.356404899	high
TCGA-D1-A17K	2.339726027	0	154.6989	0.1070165	74.80676	2.861517	16.52812	147.092	0	0.6769134	13.38596	32.46854	1.110827804	high
TCGA-EY-A1GW	0.923287671	1	139.396	0.1532032	40.48752	0.1587792	22.61149	48.17763	0	1.827865	2.761516	5.870573	0.902185268	high
TCGA-FI-A2F9	4.939726027	0	46.23684	0.381693	36.81319	1.521481	11.60163	111.383	0.1617124	3.024862	1.785968	3.036102	1.1714403	high
TCGA-AP-A0L8	4.065753425	1	140.0869	0.1138546	68.61721	0.1415981	18.17797	226.9681	0.015677	0.08624744	0.2299898	12.90046	1.446848112	high
TCGA-AX-A3G6	0.021917808	0	144.9632	0.1197429	84.10554	58.82393	16.50551	354.4559	0.06411919	1.007867	0.4333386	26.31569	14.48287426	high
TCGA-EY-A1G8	1.249315068	1	157.5774	0.124089	66.88862	0.3536647	13.31585	115.4692	0	0.2056255	5.823	27.98367	0.924653594	high
TCGA-D1-A17M	0.852054795	0	188.1226	0.2429659	66.832	5.036178	17.82832	174.8417	0	0.6748581	7.541204	26.01504	1.121084031	high
TCGA-H5-A2HR	0.145205479	0	130.8516	0.3168724	94.48238	1.272571	16.803	327.1397	0.02726949	0.9301477	0.2067714	49.93405	2.998582807	high
TCGA-AX-A3G9	1.528767123	0	231.7683	0.0849648	60.10582	1.471813	43.57887	126.3259	0	0.3539953	8.194511	47.76146	1.701236554	high
TCGA-EO-A3AU	2.202739726	0	233.4473	0.2775535	55.38661	4.877067	34.35151	103.4791	0.008685736	1.192231	6.832232	22.62191	1.076270288	high
TCGA-FI-A2D2	6.443835616	1	120.3427	0.06315962	34.68503	0.3927503	20.64948	195.3754	0.02898884	1.698492	6.567969	18.04153	1.574876876	high
TCGA-EY-A1GL	2.778082192	0	153.7597	0.03452224	48.35898	3.375126	60.18441	108.2948	0	0.6821154	0.7887744	5.32939	2.236396701	high
TCGA-BK-A26L	2.010958904	0	117.9111	0.04044118	62.85973	0.230522	39.94956	260.793	0.02784238	1.573879	1.007387	24.66852	3.669561393	high
TCGA-EO-A22T	5.575342466	0	145.6828	0.407291	70.80244	8.137437	28.2296	132.0579	0.1713593	2.091163	3.214954	19.61446	1.72508199	high
TCGA-E6-A1LZ	6.591780822	0	125.4682	0.1761455	130.5234	2.764427	13.55188	195.8454	0.03464862	1.734645	0.002855693	43.34937	2.794030895	high
TCGA-B5-A1N2	2.61369863	1	113.8387	0.28986	83.94962	6.709151	16.81196	200.9018	0.166299	2.60746	3.569078	26.01401	2.432248191	high
TCGA-AP-A1E4	4.260273973	0	132.9027	0.0261077	53.68935	0.5411584	16.44297	156.306	0.1078456	0.435098	0.2577662	6.146106	1.261430017	high
TCGA-BK-A0CC	2.923287671	0	124.4886	0.1340075	62.35182	40.5266	24.21786	155.6986	0	0.796883	0.03649879	1.208817	3.835752921	high
TCGA-D1-A177	1.501369863	0	87.29675	0.1023858	74.15141	0	16.9681	143.4744	0	0.3247809	3.151721	39.05476	1.606510689	high
TCGA-EY-A1GP	1.569863014	0	166.2853	0.3176233	70.20031	0.3064813	41.14661	119.6387	0.02262133	1.852258	0.2510752	9.433955	1.515425203	high
TCGA-PG-A5BC	1.936986301	0	260.9979	0.2345531	100.4039	2.078419	46.5403	195.0225	0.008074094	1.779015	13.42491	11.30142	1.483468979	high
TCGA-D1-A16G	2.284931507	1	147.704	0.1121653	44.35325	1.208976	20.69799	136.1685	0.0154444	4.176166	0.2113025	89.08679	4.608125993	high
TCGA-EO-A2CG	4.284931507	0	140.2891	0.09836114	107.2217	0.2293675	18.61926	141.0623	0.7110423	1.90934	11.36622	72.25288	3.515534538	high
TCGA-BG-A0YV	1.046575342	0	261.9814	0.1668142	74.65441	0.4939588	19.478	100.8703	0.2789115	0.9883591	0.09465445	41.18402	1.352781652	high
TCGA-SL-A6J9	0.005479452	0	130.9974	1.495046	130.0385	0.9053022	15.05258	298.1592	0.005782518	3.068333	0.07720716	27.44155	0.911536519	high
TCGA-A5-A0GH	6.175342466	0	194.3421	0.06715878	64.36296	0.4176186	25.10009	157.5333	0	1.153151	0.04572905	28.98516	1.708786844	high
TCGA-AX-A2HH	1.479452055	0	173.9271	0.01029522	65.28309	0.03200979	25.68846	185.6755	0	0.2359157	0.3540108	0.09060318	1.308263823	high
TCGA-BS-A0TG	6.495890411	0	215.5305	0.2042231	47.7255	5.835658	20.83237	82.27319	0	1.248679	0.3443326	29.36605	1.162277597	high
TCGA-A5-A1OG	2.665753425	1	207.0291	0.348264	143.676	8.971923	14.07057	174.3384	0.05137884	0.9940283	1.140512	63.59666	2.45690484	high
TCGA-A5-A0GA	1.487671233	1	132.1176	0.0857251	118.6963	1.732481	19.25786	194.8084	0.02950941	0.6006832	7.48122	40.83321	2.077112887	high
TCGA-AP-A0LG	5.520547945	0	245.6577	0.1224721	70.86977	13.93687	17.66233	111.8487	0.01686358	0.4174895	15.31641	20.90964	0.888068168	high
TCGA-EO-A3AV	2.087671233	0	241.7856	0.5978113	81.71169	14.92867	41.06829	140.4865	0.009799353	2.757568	0.156684	60.87778	3.109442932	high
TCGA-AJ-A3QS	1.405479452	0	266.1362	0.6873771	301.2055	1.291216	30.64427	204.9951	0	3.242195	7.465506	18.8567	2.07444261	high
TCGA-PG-A914	1.076712329	0	103.1767	0.3863717	59.30984	11.76012	26.13498	247.116	0.0070001	2.476272	0.291931	17.88495	2.901286531	high
TCGA-AP-A052	1.832876712	1	194.2223	0.1957586	116.858	72.1927	16.91656	170.1979	0.06738658	1.791857	0.08886258	17.98146	11.57159488	high
TCGA-EO-A2CH	1.616438356	1	157.5086	0.2117981	65.39468	1.31704	19.90277	197.2969	0	1.383811	1.716162	43.26648	1.946893834	high
TCGA-DF-A2KY	0.909589041	0	234.2682	0.4704314	101.0051	0.3464194	33.70811	151.1458	0.05966138	0.5251659	0.04074261	41.04626	1.384969071	high
TCGA-AX-A3FZ	0.016438356	0	138.2637	0.02805022	32.18278	0.0484519	44.1566	112.2174	0	1.698124	0.003183277	0	1.749572863	high
TCGA-AX-A0IZ	3.652054795	0	171.9226	0.4134339	96.51722	0.6159419	19.90212	82.0246	0.05336911	1.375081	1.604027	43.66114	1.20689568	high
TCGA-KP-A3W0	1.106849315	0	205.3861	0.3176806	48.11712	29.23207	45.04744	203.5744	0.01562231	1.009872	0.7764046	29.90454	4.238082023	high
TCGA-AJ-A3OL	1.230136986	1	207.8314	0.05983468	48.70519	0.4960995	27.86744	162.5793	0	0.3807396	0.4780395	20.72075	1.362756056	high
TCGA-AX-A2HK	0.246575342	1	170.7566	0.07528157	178.8077	0.663183	15.47727	152.4388	0.4923737	3.204233	1.60828	2.62936	2.784589788	high
TCGA-BS-A0UT	6.060273973	0	174.8503	0.06762919	57.0381	0.3504532	23.3316	72.2711	0.09312081	0.4354606	0.2225719	27.37787	1.206367463	high
TCGA-D1-A16I	0.95890411	1	37.28576	0.4514592	31.03448	2.963307	4.044679	131.6537	7.438824	0.7580794	0.4542731	11.85299	46.04769967	high
TCGA-AJ-A3EM	1.854794521	0	137.0668	0	63.73895	1.992396	29.37974	405.5521	0.007520035	1.02188	2.13828	5.563344	3.557100481	high
TCGA-A5-A0R6	3.15890411	0	125.1632	0.312182	117.8078	0.1887342	15.99334	99.94529	0.01791056	0.8621851	2.742714	39.60778	1.309952866	high
TCGA-FI-A3PX	6.531506849	0	382.2187	0.1108491	79.40022	1.250954	22.4191	295.0755	0.01695907	1.348197	6.091369	30.63429	1.479777158	high
TCGA-D1-A3DA	1.323287671	0	322.5685	0.05932599	57.15845	17.57248	24.45337	218.558	0.008168787	0.4965958	0.4255006	19.33071	1.941378874	high
TCGA-AX-A3FV	-0.016438356	0	79.22269	0.07993462	98.56526	0.4038642	65.22455	199.849	159.6899	5.708947	0.07597275	46.18688	1.44E+39	high
TCGA-DF-A2KN	0.183561644	0	196.0822	1.064009	71.98956	16.89189	41.13111	174.3818	0	1.350985	5.694411	20.47005	1.06260809	high
TCGA-BG-A0M4	5.936986301	0	132.4139	0.0962827	74.31467	0.9313455	15.86813	94.07886	0	0.4983984	3.471027	10.48579	0.949354767	high
TCGA-D1-A1O0	0.17260274	0	263.4949	0.2278709	67.35599	0.4959456	11.22076	160.5019	0.109817	1.165168	3.191113	46.34933	1.164680026	high
TCGA-BS-A0U5	8.04109589	0	302.3016	0.09797719	55.52268	2.030864	14.8864	102.1346	1.197308	0.5566497	16.56443	34.13967	1.109507791	high
TCGA-AX-A1C5	2.742465753	0	160.3975	0.09163928	57.06581	0.2611801	14.72759	96.5478	0.0473179	0.134499	22.12531	78.12698	0.995564481	high
TCGA-AJ-A2QM	2.449315068	0	101.0624	0.09332795	43.56196	1.450871	19.54848	203.419	0	1.598281	0.05598266	16.28	1.924609421	high
TCGA-EY-A212	0.849315068	1	122.547	0.0459326	47.16235	27.75335	18.70247	144.9231	0.3794764	1.196078	8.49663	32.61632	3.645716162	high
TCGA-D1-A3JP	1.410958904	0	197.0254	0.7057731	49.48048	1.026228	49.78972	94.94143	0	3.393363	0.7877961	13.17554	1.237812526	high
TCGA-AP-A0LF	7.794520548	0	61.90816	0.4235941	61.76477	12.23744	20.1257	189.2505	0.07290755	1.464025	0.5347959	29.82274	2.3762387	high
TCGA-A5-A0GV	4.501369863	0	131.8016	0.1759167	45.62753	0.9636882	18.34815	128.6728	0.2249236	0.3664675	4.098301	25.35106	1.182829942	high
TCGA-B5-A0JN	5.312328767	0	315.5701	0.02612645	75.04036	0.3971345	13.43283	250.9017	0	0.5063295	3.490743	41.36751	1.42768557	high
TCGA-AX-A2IN	2.594520548	1	155.0821	0.3107406	50.99952	0.5821681	37.81604	139.881	0	2.401463	0.3689196	3.786473	1.50158214	high
TCGA-B5-A0K9	1.120547945	1	215.052	0.2643978	92.55247	6.07413	28.25071	264.3805	0	0.7928044	2.482927	19.11156	1.952889464	high
TCGA-B5-A11X	1.632876712	0	125.4481	0.3763539	82.12176	0.4179126	30.38395	86.88094	0.07403055	2.041496	0.1555882	1.449046	1.192551792	high
TCGA-BG-A0MG	4.046575342	0	180.4917	0.09714356	48.16384	20.70636	16.36723	134.1196	0	0.312751	3.582907	37.22432	1.982494114	high
TCGA-EY-A4KR	0.947945205	1	260.2187	1.089458	84.82844	5.684483	70.35356	275.3884	0.008621317	2.864796	0.4050177	38.48887	2.726889892	high
TCGA-FI-A2D0	3.323287671	0	99.36872	0.5068882	43.9644	2.126364	33.40596	83.8202	0.04985362	2.230738	4.763548	32.84583	1.343007649	high
TCGA-B5-A0K8	2.320547945	0	80.12514	0.5669121	45.74213	0.4935382	33.52163	141.727	0	2.065649	4.791743	45.84995	1.644113753	high
TCGA-DI-A1BU	3.273972603	0	70.19004	0.3082641	66.26449	0.3833805	50.30966	112.5432	0.01414863	2.358523	4.375248	27.46791	2.522072817	high
TCGA-D1-A0ZZ	1.879452055	0	101.3883	0.0876606	79.96063	0.6359578	47.60525	113.2342	0	2.324172	3.126208	22.80622	2.901293067	high
TCGA-AJ-A23M	1.687671233	1	112.3586	0.2155805	159.4559	5.511194	21.69235	230.1663	0.04947329	2.980356	1.84304	16.86416	3.629442167	high
TCGA-AP-A1DP	2.961643836	1	210.078	0.2404306	59.07794	1.328967	20.73672	147.573	2.620865	0.6754051	18.6722	13.18036	2.47417472	high
TCGA-B5-A1MY	0.989041096	1	111.2855	0.1746764	766.5675	1.318962	26.02684	94.21252	0.03435965	6.275814	0.1982314	7.741106	25.5452394	high
TCGA-JU-AAVI	1.479452055	1	200.2866	0.5080563	312.3559	13.45244	41.84663	145.3859	0	1.629466	0.05951662	0.01802884	3.3364833	high
TCGA-AP-A1DQ	3.495890411	0	105.0544	0.2288185	68.05235	0.2608612	20.17121	123.5886	0.01575338	2.595695	11.70872	33.47807	1.415770058	high
TCGA-AX-A060	2.945205479	0	153.1615	0.0373194	87.36413	0.9476033	13.41763	95.08068	0	0.1201488	7.7991	18.02258	0.87914211	high
TCGA-AX-A2HG	3.18630137	0	141.9271	0.2015227	72.51663	5.560826	32.56408	103.8918	0.01734269	0.4818269	0.1257838	28.90253	1.733811755	high
TCGA-EY-A1G7	0.517808219	1	135.0931	0.04736585	51.42586	10.79975	21.75619	167.9102	0.09782935	0.4081431	0.1612593	25.01061	2.230352586	high
TCGA-BS-A0U7	2.561643836	1	136.7141	0.5073166	67.68117	1.42712	28.32215	120.856	0.06652767	1.267288	11.22395	22.9876	0.875843182	high
TCGA-AX-A3G8	0.098630137	0	155.9245	0.05545422	74.36155	0.8333519	17.39338	172.8109	0	0.1549039	0.2485821	96.75101	3.195096056	high
TCGA-EY-A2ON	1.120547945	0	311.5991	0.1252881	56.88066	0.9666474	46.29498	174.2812	0	2.509806	0.472364	25.69669	2.176512724	high
TCGA-FI-A2EW	4.917808219	0	106.8042	0.3934071	95.04466	3.512713	9.165534	82.22356	1.645919	1.002935	0.1854517	48.73687	3.178109284	high
TCGA-QS-A8F1	0.369863014	1	71.623	0.2395675	102.0807	0.4689863	4.805182	169.5751	0.09163007	0.5494747	0.09364514	407.4613	87.17631935	high
TCGA-SL-A6JA	0.019178082	0	211.1286	0.1421047	62.14844	0.07363838	29.02214	102.6984	0	0.2037614	17.45489	81.72403	1.288895503	high
TCGA-AX-A2H8	5.098630137	0	111.7796	0.3791879	50.65321	12.96863	21.67611	160.9125	0.3915871	3.426405	10.45988	31.3444	2.584182673	high
TCGA-AP-A3K1	1.824657534	1	177.8377	0.02570313	65.51059	28.50332	37.99578	139.5779	0.008847865	0.5062384	0.1064675	25.2355	4.158739301	high
TCGA-AX-A0IW	3.147945205	0	120.4169	0.2204042	98.61751	5.282352	9.753409	264.1431	0.1138056	0.3704451	0.8066546	21.03328	1.956546329	high
TCGA-BK-A0CB	2.991780822	0	159.2871	0.1280623	52.76098	0.1769643	18.00188	45.2313	0.05877768	1.83915	4.066855	19.44097	0.974322756	high
TCGA-EY-A2OM	1.076712329	0	136.1665	0.07364969	42.62531	27.55522	21.91248	76.81464	0.1183124	1.232058	1.819286	16.47393	2.548232565	high
TCGA-BK-A139	2.583561644	1	214.1957	0.134027	46.0193	28.72129	35.17508	226.598	0.01419585	4.172431	1.422724	9.719577	5.737629344	high
TCGA-BS-A0TJ	5.665753425	0	142.9714	0.7091528	75.76179	3.92746	23.15845	101.7488	1.083255	1.116368	3.948459	60.31248	2.05590185	high
TCGA-AX-A3FX	3.652054795	1	316.1564	0.5092371	61.57598	25.68487	20.34317	72.86571	0.03895472	4.267456	5.490119	18.6731	1.462790763	high
TCGA-AP-A0LH	3.030136986	1	181.1529	0.2385587	42.18412	0.4944827	35.86318	179.8582	0	4.68952	0.5414563	19.83968	2.717113515	high
TCGA-EY-A1GO	1.605479452	0	114.5458	0.01538575	65.36271	2.583208	32.2799	244.4788	0	0.7022171	0.1361919	13.69256	2.669546126	high
TCGA-D1-A3DH	1.569863014	0	250.649	0.08506328	107.3137	14.2818	17.88642	224.3152	0	1.036368	0.08688059	30.66141	2.663004323	high
TCGA-AP-A1DV	0.55890411	0	158.666	0.3416769	30.11804	0.6374028	24.32909	110.5635	0.09409319	1.061195	0.07238033	38.08778	1.226207908	high
TCGA-DF-A2KR	5.109589041	0	143.5986	0.2117511	53.02492	3.098231	21.38614	171.268	0	3.668115	11.91067	21.64968	1.642331417	high
TCGA-B5-A11Q	2.673972603	0	78.58703	0.1978991	40.15465	0.2051018	10.75048	83.32933	0.5222794	0.2685943	8.474362	16.21876	0.896365156	high
TCGA-D1-A3JQ	1.44109589	0	126.361	0.3255163	46.95709	2.33178	36.39985	208.9481	0.01318276	3.526544	6.288695	15.95601	2.278062748	high
TCGA-D1-A1O7	0.087671233	0	163.171	0.2129055	66.51642	3.505954	12.90611	127.2771	0.2931564	0.2822414	14.74661	49.73049	1.096517426	high
TCGA-AX-A2H2	0.397260274	1	77.94395	0.6086086	62.58227	4.051418	33.17102	125.5403	0.1450407	1.773211	1.18478	50.08435	2.080086781	high
TCGA-D1-A0ZS	0.405479452	0	144.2181	0.1680559	48.73371	0.9361771	19.44542	132.8516	0	0.3421354	0.06675132	25.3737	1.187096745	high
TCGA-DF-A2KZ	2.263013699	0	194.5377	0.2905062	80.93056	4.064574	24.79668	133.3723	0	0.6388001	0.5549625	26.63127	1.289663876	high
TCGA-D1-A16S	1.556164384	0	155.4708	0.02735154	94.40225	0.6519818	19.47566	97.11247	0.07532244	1.201726	0.3166067	47.23883	2.068851404	high
TCGA-AX-A06D	1.021917808	1	222.3157	0.2663631	49.40517	0.5827886	19.64905	103.2554	1.405929	0.2970594	0.1041193	25.59009	1.755830322	high
TCGA-DI-A2QU	2.591780822	1	73.44597	0.1535816	67.65207	0.07958567	18.09793	110.3295	0.5110559	0.3199393	5.391429	38.97101	1.769581382	high
TCGA-AJ-A8CW	0.010958904	0	235.9043	0.3932327	53.89496	1.006126	29.01069	190.5162	0.00846023	0.7586701	39.61671	22.69698	0.384378821	low
TCGA-B5-A0K2	6.052054795	0	250.0199	0.9549399	67.25347	2.103104	18.19624	105.0548	0.04109024	1.175507	7.162664	25.14621	0.381226633	low
TCGA-AJ-A5DW	1.068493151	0	367.3205	0.2148722	35.38964	0.2350645	26.46966	103.0225	0	0.8952383	53.97158	5.620425	0.134365283	low
TCGA-A5-A1OF	2.665753425	0	168.4563	1.549635	74.82334	0.8817453	28.00443	115.465	0	3.67702	3.079278	15.27542	0.425311747	low
TCGA-BS-A0VI	7.249315068	0	239.1526	0.05462679	61.37625	1.160607	18.10627	67.0288	0	0.6465788	4.178339	24.78833	0.845038974	low
TCGA-BG-A18B	1.287671233	0	267.1503	1.369934	59.82999	0.4259383	13.64729	100.4674	0.03143844	0.4886103	57.1211	17.12973	0.042301172	low
TCGA-AX-A1CP	3.032876712	0	411.8103	0.320953	52.31628	1.524575	19.60783	111.9457	0.1473102	3.231593	0.7375723	10.35668	0.752294329	low
TCGA-EC-A24G	1.4	0	259.3996	0.7410088	72.06595	0.9035043	18.90656	108.3949	0.07502344	1.465239	23.48182	14.93655	0.288048044	low
TCGA-BG-A0MO	3.58630137	0	351.0742	0.5451627	62.10501	1.045258	17.27687	90.67435	0.0187663	0.4491084	21.07834	22.6092	0.248753277	low
TCGA-AJ-A3EK	1.221917808	0	215.0315	0.7202561	76.15435	1.558421	31.27585	144.2764	0	1.711015	6.461619	13.77537	0.72403635	low
TCGA-AJ-A8CV	2.926027397	0	223.4277	0.6903605	66.18254	0.7287368	16.82163	148.888	0	0.636757	26.57653	18.76099	0.283966561	low
TCGA-AP-A0LI	8.142465753	0	193.1638	1.293937	234.0316	5.397653	26.60229	132.6636	0	1.243613	0.2936848	25.12324	0.836123226	low
TCGA-AP-A1E3	1.860273973	0	222.6023	0.3357244	60.91892	0.1491187	29.60499	81.77272	0.04952891	1.35334	19.62677	1.530032	0.471646796	low
TCGA-B5-A11Z	1.446575342	0	219.1101	0.2181262	39.47052	0.3265386	18.3998	101.5869	0.4171459	0.6104538	35.49454	11.73102	0.349984926	low
TCGA-A5-A0VO	2.397260274	1	316.9677	0.02376275	66.24548	1.428402	20.23282	77.38266	0.1145189	0.9855453	13.83684	26.45422	0.703727555	low
TCGA-D1-A17Q	0.147945205	0	89.53988	0.7820669	64.19804	0.1576033	10.32694	45.12045	0.07478146	0.3126733	22.58265	7.002074	0.217689692	low
TCGA-AP-A059	4.002739726	0	198.1684	0.9904709	85.65001	8.798745	29.77626	157.4644	0.1785943	2.215184	11.31261	18.13374	0.787042705	low
TCGA-A5-A0VP	3.528767123	0	238.7788	0.04924232	43.85987	0.5613801	21.90201	71.97867	0.03390167	2.056283	5.45973	1.300072	0.814073188	low
TCGA-AX-A2HD	3.873972603	0	159.1015	0.3266685	48.27178	0.8125391	21.99365	122.5755	0.01499335	0.3959342	29.14843	17.34492	0.413182698	low
TCGA-DI-A1BY	3.052054795	0	159.8814	0.429375	50.71346	4.518488	11.03036	56.25279	0.06821772	0.9945493	4.797793	23.76232	0.656862188	low
TCGA-QF-A5YS	1.887671233	0	336.9506	0.5221842	53.90048	6.521794	20.17544	104.6873	0.01218665	0.8196271	13.03821	30.63981	0.467861848	low
TCGA-E6-A8L9	2.276712329	0	158.8874	0.2925437	43.41081	1.018722	20.22031	123.2799	0.1289001	0.6205038	0.7250725	3.514237	0.848992636	low
TCGA-D1-A15Z	0.15890411	1	175.4925	0.09260169	46.12536	0.2879161	19.06137	72.65055	0.01593828	0.5129565	14.8517	25.97627	0.675223592	low
TCGA-B5-A0JU	4.936986301	0	201.4369	0.1075706	49.29965	24.19242	14.24032	88.77006	0.07405874	0.5296669	21.71496	0.2130021	0.766936326	low
TCGA-BG-A0M2	1.745205479	0	390.7866	0.4008852	52.25969	2.759947	20.47545	78.33299	0.07885595	0.8568105	10.9999	7.528484	0.337628675	low
TCGA-B5-A0K7	5.295890411	0	285.3694	0.7395076	50.14001	1.299587	16.9288	125.5221	0.3763105	1.485732	22.28337	15.35049	0.320673502	low
TCGA-EY-A1GD	4.490410959	0	122.7578	0.1230497	41.04616	0.1020226	24.90311	179.3453	0.03388622	0.6990972	37.66446	4.006729	0.484004575	low
TCGA-A5-A0GX	5.720547945	0	76.84726	0.2997846	62.94642	0.3106956	3.990446	24.1813	0.1313401	0.4645099	4.917585	20.17667	0.620062966	low
TCGA-BG-A0YU	1.235616438	0	207.1941	0.3250552	44.41038	0.4211075	12.57792	79.80579	0.5594738	0.841309	46.89804	14.03507	0.233103932	low
TCGA-B5-A0JS	7.197260274	0	397.6864	1.463112	50.89619	5.713441	16.95297	98.60565	0	0.8213596	27.3612	18.10705	0.079304621	low
TCGA-BG-A2L7	1.676712329	0	177.8386	0.9578601	47.97868	0.4963613	18.95634	72.47577	0.109909	1.263755	17.75477	9.76435	0.247637515	low
TCGA-DF-A2L0	2.15890411	1	342.9805	0.5873112	54.39616	1.268098	3.337704	123.937	0	0.07106068	2.016191	11.01924	0.286041359	low
TCGA-E6-A2P9	3.797260274	0	229.5253	0.5334972	69.95928	0.2010598	21.88789	159.462	0	0.7921991	72.75036	18.87355	0.108515662	low
TCGA-B5-A0K0	4.049315068	0	181.576	0.44927	40.83653	0.4444571	32.4613	79.6484	0.09841591	2.339784	12.89234	12.22085	0.729990297	low
TCGA-B5-A3FH	1.189041096	0	271.4707	0.4795131	38.48129	1.289005	29.6353	181.929	0	1.078375	7.300448	8.258591	0.659986295	low
TCGA-B5-A11G	9.446575342	0	340.901	0.4672625	53.08609	0.2118677	10.25087	46.81259	0.201059	0.5530657	4.288578	3.66238	0.295085203	low
TCGA-D1-A1NS	0.117808219	0	144.2732	0.1609549	62.81276	4.122666	15.12732	101.9772	0.03166057	0.4789991	15.71916	22.28434	0.757982755	low
TCGA-AX-A062	3.832876712	0	198.5804	0.05674034	44.22103	0.7644712	20.6562	77.31998	0.2734466	0.7092048	9.954961	18.60056	0.875449243	low
TCGA-BS-A0UJ	6.865753425	0	112.6301	0.3795203	56.19324	1.087451	8.776555	25.70016	0.07684908	0.2494445	6.22739	32.34369	0.592212496	low
TCGA-BG-A0VV	2.221917808	0	330.5094	0.2842378	60.34014	1.740718	12.98311	164.4099	0.01778983	0.5187174	34.24782	23.22357	0.286822554	low
TCGA-E6-A1M0	4.912328767	0	172.6342	0.2230694	63.248	0.3362738	20.21555	115.3902	0.04188428	0.4378122	8.321733	4.193945	0.686451477	low
TCGA-AX-A05W	6.712328767	0	229.554	0.2085593	55.91524	1.420414	12.0716	122.2782	0.03076842	0.4147196	3.080264	20.92715	0.748434861	low
TCGA-D1-A17T	0.194520548	0	196.0161	0.2577729	65.92556	3.715881	11.75078	85.51789	0.2420017	0.3106551	10.13229	23.27823	0.701933286	low
TCGA-D1-A17U	1.909589041	0	191.4628	0.4881807	67.5429	0.9679018	15.58174	95.12897	0	0.5426532	22.5844	27.64536	0.385556401	low
TCGA-QF-A5YT	3.328767123	0	378.916	0.1189774	54.38018	0.09864617	17.218	136.6519	0	0.2726375	14.06383	32.30184	0.518445906	low
TCGA-D1-A175	0.553424658	0	178.4322	0.08968883	45.66975	0.2788595	18.73162	62.139	0	0.4968211	29.34412	15.31749	0.384613976	low
TCGA-AX-A3GB	1.205479452	0	304.0811	0.3216913	44.73287	0.3637087	19.5625	123.57	0.01006698	1.129829	14.12493	15.71553	0.463973996	low
TCGA-AJ-A23O	0.854794521	1	204.0125	0.5014778	59.00776	1.273338	17.35093	92.59593	0.1898878	1.899405	13.83486	21.21122	0.600636834	low
TCGA-AX-A1CI	7.123287671	0	276.0646	0.1833235	40.85943	1.194259	9.140107	55.45094	0.2163635	0.2876629	14.95543	20.85818	0.400917256	low
TCGA-AP-A0LV	2.090410959	0	268.9298	0.09448796	64.25444	0.56308	16.4173	81.69027	0	0.5144582	28.49894	10.36829	0.330111394	low
TCGA-D1-A16O	2.802739726	0	236.6343	0.09632651	52.25656	0.2495811	12.87256	102.4355	0.01657938	0.9394828	16.54498	26.19991	0.599000077	low
TCGA-EY-A210	1.049315068	0	72.23834	0.9249816	37.00416	6.301353	32.46782	141.1801	0.02329824	0.6323343	0.02816307	7.631538	0.784467802	low
TCGA-A5-A0G5	3.084931507	0	202.7183	2.464845	63.28356	0.8515188	20.21937	108.2561	0	2.094589	0.05020665	18.87611	0.108524798	low
TCGA-AP-A0LM	2.260273973	0	106.5682	1.353504	62.88904	0.7461521	37.8631	67.54645	0.05947924	2.486922	4.938148	10.3909	0.461230884	low
TCGA-AJ-A3NC	1.687671233	0	233.8407	0.2150367	39.52868	1.485755	25.07617	156.7548	0	0.7737522	13.1792	19.48942	0.755562725	low
TCGA-B5-A11V	1.630136986	0	301.9593	0.221312	41.59037	1.032151	16.0637	67.77373	0.1333201	1.147347	21.07511	15.18565	0.367936774	low
TCGA-D1-A16Q	0.887671233	0	168.7059	0.3456561	60.25136	2.094307	9.546317	52.63484	0.3661116	0.5438266	11.58698	27.43604	0.621651846	low
TCGA-EO-A3AZ	1.726027397	0	61.32644	2.428295	80.03697	1.273142	17.09011	176.3568	0	0.7330904	0.0745673	96.40171	0.359617901	low
TCGA-BG-A0MQ	4.978082192	0	205.3097	0.1873842	54.90679	1.942043	22.33177	113.3915	0.2580153	0.4258435	16.78894	22.19381	0.753046368	low
TCGA-AP-A1DH	4.975342466	0	115.8087	0.8807365	59.95559	1.001127	11.53961	108.9382	0.2347189	0.8447335	9.911201	31.3475	0.501132675	low
TCGA-B5-A0K1	3.04109589	0	201.4996	0.210659	58.01113	7.859742	12.5553	130.3558	0.2900632	0.364752	22.26048	37.44228	0.800893645	low
TCGA-D1-A2G7	4.912328767	1	376.8952	0.18494	69.63519	1.314317	13.85755	115.1271	0.05456784	1.546063	4.635329	30.77844	0.742341913	low
TCGA-D1-A16V	0.328767123	1	157.2122	0.6398555	69.29387	0.8052461	20.67199	132.1929	0	2.354282	5.695008	8.346025	0.735660375	low
TCGA-BG-A0LX	1.682191781	0	269.737	0.8328395	50.44572	0.3407178	16.83676	121.1008	0.03017799	1.398761	23.76299	33.10289	0.274264663	low
TCGA-B5-A0JZ	5.953424658	0	270.8847	1.456834	76.78602	1.535889	24.20792	92.38538	0.3458555	1.702946	7.582315	20.64051	0.278917704	low
TCGA-A5-A7WK	1.534246575	0	633.3536	0.1787163	55.90392	0.2609931	21.49157	192.4147	0	0.387684	3.561265	42.58161	0.53138879	low
TCGA-BS-A0UL	6.797260274	0	181.5152	1.157599	40.86379	3.18296	33.21712	51.79593	0.227705	4.219	36.08117	5.379601	0.244604751	low
TCGA-B5-A0JT	3.594520548	0	202.6131	0.1851654	48.03598	0.287857	24.14099	141.4924	0	0.6136681	60.76571	18.94351	0.207763674	low
TCGA-BK-A56F	1.098630137	0	233.7592	0.2994994	33.9237	1.229662	21.8457	98.62312	0	1.361266	41.40342	15.20623	0.259666262	low
TCGA-A5-A0VQ	1.328767123	0	179.5759	0.3126927	52.31614	6.130392	16.46376	50.95481	0.125579	1.120207	5.710274	21.44153	0.808572601	low
TCGA-QS-A5YR	1.969863014	0	250.5758	0.6640448	62.84817	4.522546	14.10752	179.8258	0	0.7186131	8.926204	34.57162	0.612796928	low
TCGA-A5-A0GR	3.068493151	0	117.8242	1.213095	72.73938	1.796068	21.96827	60.89546	0	3.636407	1.585149	28.17663	0.63252875	low
TCGA-D1-A1NY	1.405479452	0	180.1894	0.3982544	50.47208	6.495371	16.52272	130.4982	0.02886154	0.5160433	5.314082	18.37736	0.794806057	low
TCGA-B5-A1MZ	4.378082192	0	275.8211	2.264383	46.98993	14.10776	19.28977	203.4008	0.1612708	1.251988	32.39045	20.98709	0.082933076	low
TCGA-B5-A11U	1.394520548	0	136.6947	0.2344838	39.3591	0.5670424	27.06962	65.96773	0.03587426	2.249941	16.64331	8.942166	0.736713035	low
TCGA-PG-A917	0.580821918	0	383.5414	0.6338764	52.30548	0.8097255	26.56661	115.9468	0.01014889	1.058062	31.05602	12.45418	0.191587943	low
TCGA-EY-A1H0	1.610958904	0	191.6107	0.1722249	61.81735	3.547553	13.58027	128.8382	0.02964275	0.2283125	21.88787	27.85037	0.601057611	low
TCGA-AX-A05U	2.473972603	0	287.6472	0.09098274	43.21135	2.388785	17.73202	91.13679	0.1670361	0.5169113	69.92548	22.51952	0.133117535	low
TCGA-BS-A0UF	7.153424658	0	158.5365	1.146914	51.66644	0.9643822	18.81594	80.64711	0	1.696645	4.334487	2.99946	0.298762072	low
TCGA-QS-A5YQ	2.079452055	0	404.1805	0.8825946	45.36575	0.8711597	14.27468	107.6756	0	0.6500138	18.64111	20.74357	0.155366154	low
TCGA-AJ-A3I9	1.421917808	1	357.7455	0.2199908	65.52298	0.2507974	29.38736	173.1751	0	3.289216	35.06049	21.41733	0.558164028	low
TCGA-4E-A92E	0.035616438	0	323.1441	0.328069	46.4795	4.080114	18.17181	139.33	0	1.29756	28.46301	12.6175	0.336064439	low
TCGA-FI-A2D4	0.665753425	1	192.517	0	43.24026	0.1992083	16.90846	115.7189	0	0.431616	10.76327	20.32902	0.799797774	low
TCGA-D1-A0ZN	1.402739726	0	194.8591	0.1433541	47.81224	0.4209531	24.29679	85.87222	0.01644908	1.683208	20.56342	10.53953	0.61063148	low
TCGA-D1-A160	0.306849315	0	195.8561	0.6032245	75.48141	4.291005	20.29386	124.8866	0.05663176	0.9710322	11.8586	37.58305	0.738692083	low
TCGA-AX-A1C9	2.197260274	0	132.9296	0.1244744	53.29667	0.9030335	14.68045	151.1002	0	1.456815	19.43168	24.75689	0.875140806	low
TCGA-AX-A06H	2.282191781	0	304.6199	1.533639	58.95191	2.524432	23.70431	82.62585	0	2.56272	11.76338	21.30377	0.189009712	low
TCGA-AJ-A5DV	1.860273973	0	296.5287	0.3049605	46.20501	8.797	20.17275	160.4649	0	0.7868933	28.81006	15.11039	0.431676885	low
TCGA-BG-A0MC	3.460273973	0	138.4227	0.5755616	79.06058	0.8772203	8.99789	72.26658	0.0233091	0.7052959	3.830682	17.31863	0.528629246	low
TCGA-E6-A1LX	1.947945205	0	269.6849	0.3041622	80.32294	0.8196046	33.73745	120.2391	0	0.3398545	7.255646	22.88648	0.839677819	low
TCGA-AP-A1E0	5.019178082	0	241.2179	0.112773	52.91486	0.2571305	17.03264	120.8273	0.03105616	0.4869404	10.65308	4.416445	0.578689319	low
TCGA-BG-A18A	1.167123288	0	61.73541	0.2394065	65.26695	1.804509	6.198885	46.88966	0.04495181	0.7419106	16.24708	20.90139	0.588386203	low
TCGA-EY-A548	1.178082192	0	670.3747	0.7102036	32.2934	0.3169114	20.77407	80.77298	0	1.569153	40.63564	19.99831	0.062589305	low
TCGA-B5-A1MR	18.79178082	0	283.2496	3.076799	215.5056	10.82254	28.64385	116.6166	0.02139669	2.342517	0.4232367	0.273509	0.101111407	low
TCGA-D1-A17B	0.583561644	0	87.72912	1.99131	50.28403	4.293623	7.437321	55.88348	0	0.8756019	17.36178	9.467278	0.078839122	low
TCGA-FI-A2CX	5.564383562	0	93.45096	3.164133	61.43105	1.049374	26.08426	67.9491	0.04356796	10.35862	0.09096727	1.206659	0.19489806	low
TCGA-D1-A15W	2.506849315	0	174.4027	0.3644043	58.68631	4.650028	22.42988	90.79405	0	1.216321	10.55054	28.61194	0.849796539	low
TCGA-BS-A0V6	7.465753425	0	398.2832	0.3984737	75.0159	1.943419	18.80584	148.5839	0.03227478	0.5415597	22.23797	23.90276	0.341902267	low
TCGA-EO-A3KX	1.210958904	0	300.3105	0.248526	35.01463	0.5580714	31.70931	104.0128	0.0190113	0.4471273	26.45217	11.34587	0.354197282	low
TCGA-BK-A13B	2.646575342	0	326.7906	0.05982485	43.25543	1.612058	31.01874	132.7514	0	0.5959408	24.02297	17.3873	0.535455985	low
TCGA-BG-A0MI	1.956164384	1	124.2742	0.1381175	64.19043	0.3340036	8.911208	93.08125	0.0633928	0.4272275	23.93458	33.83152	0.58795403	low
TCGA-K6-A3WQ	1.095890411	0	820.3954	0.07589544	37.97878	3.224967	22.93585	99.52695	0.008708573	2.493739	0.07895238	14.17935	0.347465887	low
TCGA-A5-A0G9	6.95890411	0	215.1384	0.1525418	75.74133	1.291099	13.46243	120.7024	0	0.3370323	13.93263	14.51519	0.598882929	low
TCGA-D1-A17S	2.024657534	0	171.2254	0.3371877	37.78678	0.7942274	6.824706	26.47322	0.02110385	0.3134791	9.705577	21.8173	0.391569998	low
TCGA-B5-A0K4	4.81369863	0	140.7608	0.08718491	58.68546	0.06023874	19.81896	64.75467	0	1.095239	19.09245	24.29693	0.712861717	low
TCGA-BG-A0MK	3.608219178	1	195.1434	0.3493769	47.44847	0.536434	19.46586	113.3432	0.01781735	1.141963	25.19621	14.2347	0.414408672	low
TCGA-D1-A0ZR	0.046575342	0	189.0339	0.04857925	60.8916	1.334205	11.22984	200.1513	0	0.685398	44.70225	13.38678	0.373276556	low
TCGA-B5-A11W	1.624657534	0	198.2463	0.4230046	64.55947	0.8183473	13.60351	108.6802	0	0.9239228	19.60509	19.94722	0.427624611	low
TCGA-A5-A0GI	7.347945205	0	194.3321	0.5586454	78.54705	1.434858	10.54747	87.1511	0.05016632	0.4231867	4.426822	18.27604	0.498814754	low
TCGA-D1-A17C	0.082191781	0	66.99595	0.4742151	53.47134	1.544635	8.107576	32.09171	0.217654	0.833924	8.710546	10.83079	0.52622406	low
TCGA-BS-A0V7	5.298630137	0	25.18601	1.352456	42.3756	0.08009602	7.014321	30.03843	0	3.622398	4.968476	25.41991	0.362854574	low
TCGA-PG-A916	1.430136986	0	461.0431	0.5156622	48.36883	1.507093	18.19336	131.4785	0.01420064	0.5019543	38.86188	14.54457	0.126612318	low
TCGA-BG-A0M7	5.306849315	0	192.4613	0.6791318	65.1749	2.196011	10.81575	85.38853	0.03740474	0.5298916	10.35837	44.55633	0.491556472	low
TCGA-B5-A0K6	5.350684932	0	153.5208	0.4057345	53.57645	2.231894	10.01614	74.73925	0	0.3960128	14.03302	21.25235	0.447320861	low
TCGA-D1-A16B	3.030136986	0	233.0615	0.3109112	50.30774	4.281018	16.50359	88.9547	0.09173648	1.047233	22.94702	13.65645	0.42438543	low
TCGA-B5-A3FD	2.75890411	0	285.7298	0.1521877	75.5655	0.5651875	19.30732	170.5275	0.01746268	1.013553	13.19793	20.14574	0.780014132	low
TCGA-A5-A2K5	2.060273973	0	338.0026	0.4691503	102.8384	0.2500588	14.46466	151.0894	0	0.2106967	2.578408	17.23757	0.525293274	low
TCGA-AP-A0LJ	3.893150685	0	160.4314	0.4038513	67.81829	3.702558	8.941533	87.37463	0.2994255	0.3941747	21.69923	18.55648	0.455004	low
TCGA-D1-A0ZO	1.649315068	0	165.1356	0.9699336	53.40648	0.8248086	22.37287	91.84332	0	2.336118	34.46973	12.83122	0.211342327	low
TCGA-B5-A11N	5.139726027	0	182.0055	0.6610034	43.27136	2.90466	22.19428	52.36481	0.01820314	2.02293	4.956919	16.69526	0.575144689	low
TCGA-EO-A3B0	1.490410959	0	165.6353	0.4688864	67.16859	0.2915713	26.64246	140.0622	0.01844642	1.118855	14.33823	6.808623	0.625191445	low
TCGA-BG-A0MA	0.893150685	1	222.0725	0.09259542	46.05486	5.781924	17.45819	79.97891	0.0159372	0.6269044	29.17334	16.01762	0.434884477	low
TCGA-A5-A0GQ	6.156164384	0	306.7481	1.085905	69.96061	8.192066	15.1959	122.636	0	0.7891199	8.308251	20.80764	0.296644184	low
TCGA-B5-A11E	4.98630137	0	82.43603	0.3685449	48.60375	0.5582471	23.25693	76.5276	0.05855324	0.4993049	3.905745	15.68674	0.845456621	low
TCGA-AP-A0LN	6.876712329	0	214.1574	0	67.88588	0.6825607	12.84657	67.63027	0.04534173	0.3118109	19.92197	26.37148	0.563605446	low
TCGA-B5-A11I	6.309589041	0	252.6454	1.213619	75.91609	8.562645	11.39882	174.3146	0.09640792	4.985673	0.9323085	16.68822	0.773365247	low
TCGA-A5-A0GE	8.780821918	0	220.6473	0.2512224	49.89118	0.7810978	14.20069	87.92083	0.06289386	0.8607054	27.37733	18.11418	0.359541504	low
TCGA-D1-A17R	0.928767123	1	70.1706	0.128096	57.79294	1.349709	10.32009	57.80914	0.05879318	0.3719701	10.49569	28.7464	0.842479723	low
TCGA-D1-A17L	2.197260274	0	143.018	1.007665	61.48465	0.9660148	9.17096	64.45083	0.01734358	0.6631424	21.35861	27.5184	0.210657524	low
TCGA-BG-A2AE	1.975342466	0	132.3979	0.9918846	60.175	0.6257303	30.27494	109.893	0.01484519	0.8452972	1.730059	21.87016	0.588830608	low
TCGA-B5-A11Y	1.534246575	0	223.0055	0.9854104	54.37406	5.212027	16.22102	79.55848	0.0467877	2.297329	20.59971	19.92343	0.287187544	low
TCGA-AP-A05O	1.052054795	0	297.7235	0.1412792	55.77318	0.4880708	15.82172	158.0642	0	0.4325482	30.51625	24.81477	0.388424016	low
TCGA-AJ-A3NH	0.002739726	0	420.8719	0.1605931	114.0941	2.090878	13.4583	163.9577	0.006910182	0.3288431	1.619737	9.363117	0.648602083	low
TCGA-EY-A547	1.493150685	0	168.2731	0.110368	45.74323	0.05083778	8.645857	155.9725	0	0.3297805	15.12476	30.58229	0.720121245	low
TCGA-AX-A0J1	6.449315068	0	316.3927	0.4650939	69.73658	0.9158408	28.21941	127.0478	0	0.7222544	17.47319	17.72807	0.435127728	low
