# Supplementary material for: Identification of an immune gene signature for predicting the prognosis of patients with uterine corpus endometrial carcinoma
Source: Cancer Cell Int. 2020 Nov 9;20:541. doi: 10.1186/s12935-020-01560-w (PMC7650210; doi:10.1186/s12935-020-01560-w)
Supplement: Supplementary file 4 — Additional file 4: The risk score and immune gene expression per patient of the signature in the testing set B. [file 12935_2020_1560_MOESM4_ESM.txt]

id	futime	fustat	PDIA3	LTA	PSMC4	TNF	SBDS	HDGF	HTR3E	NR3C1	PGR	CBLC	riskScore	risk
TCGA-AX-A05S	1.131506849	1	174.9823	0.2871269	59.17177	1.011763	18.65954	100.5736	0.3558189	0.8808962	7.116471	33.5441	1.076777239	high
TCGA-D1-A168	3.008219178	0	38.29152	0.02117563	61.51404	0.3072488	11.93506	38.35353	0.2186806	0.4050359	0.0504654	39.04164	1.576342783	high
TCGA-EY-A215	1.57260274	0	156.6181	0.5533754	55.57076	1.201653	21.45895	120.9262	0.5986831	1.70672	4.05507	35.48131	1.349488	high
TCGA-EO-A22R	5.145205479	0	134.7468	0.1179754	51.12352	0.2751059	20.79404	134.0757	0	1.904679	1.225042	13.17272	1.404296984	high
TCGA-EO-A3KU	1.169863014	0	119.1623	0.05968482	75.48507	12.06214	22.74571	212.4387	0.04109098	3.373992	0.08974658	9.897805	3.854569575	high
TCGA-AX-A1CE	2.84109589	0	162.6125	0.1549017	56.02216	0.1872961	33.4	133.0832	0.07109636	2.586403	6.372387	28.08787	1.876171479	high
TCGA-EY-A1GR	1.468493151	0	276.8047	0.2641191	137.8202	0.6316892	14.40548	195.2985	0.01398746	1.68141	6.038513	22.79682	1.177847642	high
TCGA-D1-A1NW	0.060273973	0	115.5955	0.3895905	54.92373	1.022884	27.79287	128.429	0.03576264	2.808594	2.148734	45.57172	2.039614236	high
TCGA-BG-A222	0.797260274	0	150.583	0.3508619	43.67556	0.8408989	20.45272	145.1099	0.3623348	0.4941958	10.16094	23.1341	0.924478685	high
TCGA-DI-A2QY	9.175342466	1	177.5738	0.1570445	61.32073	1.45128	20.48785	135.8165	0.04504992	0.7237026	2.110443	36.63928	1.401196653	high
TCGA-AX-A3G7	0.024657534	0	185.4143	0.0792385	68.95126	0.7391023	25.36594	132.2347	0	4.579906	0.499976	31.86839	2.829789945	high
TCGA-D1-A15V	3.290410959	0	294.8106	0.08201142	85.87812	6.735958	24.05759	167.5782	0.04234656	0.8775231	1.619428	30.08762	1.641828228	high
TCGA-EY-A72D	0.490410959	0	251.6401	0.06118343	48.02512	1.204795	33.20602	115.1201	0.007020453	0.4364422	3.035421	16.83763	1.080555522	high
TCGA-DI-A1NN	2.947945205	0	78.18609	0.5897759	62.17888	1.44253	19.54245	163.2649	0	3.788599	0.401584	27.7942	1.763888601	high
TCGA-5B-A90C	3.057534247	0	420.3651	0.07326197	85.83919	5.85598	26.2484	238.2908	0	0.4647926	1.934074	26.61578	1.368170695	high
TCGA-D1-A1O5	1.254794521	0	197.7761	0.213091	70.57161	0.1717697	15.60055	63.66108	0.04890199	1.699408	8.367186	36.64667	0.911487831	high
TCGA-FI-A2EX	0.778082192	0	333.7215	0.1558766	227.3463	17.44739	26.64251	135.2703	0.2452931	0.4428002	0.1920589	29.42005	2.981371115	high
TCGA-EY-A1GE	2.030136986	0	155.4802	0.1820267	43.36386	0.1179073	19.4418	85.55654	0.3446278	1.607273	7.072536	10.13719	0.978961629	high
TCGA-EY-A1GX	3.087671233	1	228.2048	0.07633301	49.33358	0.04520643	33.91315	135.1244	0	0.6071521	8.001809	20.44098	1.088435289	high
TCGA-AP-A056	7.17260274	0	150.6834	0.2829142	57.76832	2.697543	35.38124	162.6219	0	1.398399	0.3724352	50.69831	2.465900059	high
TCGA-EO-A22X	3.687671233	0	179.5093	0.1537925	55.649	0.10626	28.50804	149.452	0.008823411	0.9611361	1.16936	10.75712	1.251624027	high
TCGA-AX-A0J0	3.342465753	0	184.9008	0.2581908	60.94251	0.3892189	18.59633	113.1781	0.0161596	0.3600551	0.1038845	22.56718	0.917365919	high
TCGA-B5-A5OD	2.843835616	0	403.112	0.434144	77.4746	11.88692	22.34702	189.2681	0.04170606	2.248581	0.8318405	32.69797	1.331598493	high
TCGA-BS-A0V8	6.969863014	0	50.60563	0.3657621	41.47289	17.16174	21.54222	52.60606	0.3433839	3.469712	5.931939	45.94237	3.073543095	high
TCGA-FI-A2F8	2.556164384	0	121.1336	0.2061607	97.00761	21.90058	21.70937	201.4618	0.3016112	1.024875	2.795838	31.55214	4.128828616	high
TCGA-AJ-A3IA	1.734246575	0	126.8213	0.6123374	80.18614	1.425463	33.0672	151.9996	0.006485746	2.069527	1.334228	1.616664	1.129538302	high
TCGA-A5-A2K4	2.38630137	1	173.8981	0.1420866	80.69996	17.09665	37.79014	134.9022	0	3.234397	0.8900824	29.52587	4.332123878	high
TCGA-AJ-A3NG	1.301369863	0	175.3732	0.2308329	43.00164	0.334928	29.4004	140.3659	0	3.418536	1.706934	20.62934	1.769763816	high
TCGA-AX-A3FW	0.046575342	0	251.9331	0.07950778	58.42608	1.373359	20.04064	89.38412	0.009123069	3.144454	9.01391	29.92713	1.203747032	high
TCGA-AX-A3G1	1.709589041	1	225.8126	0.579032	89.67877	5.684343	33.1001	198.7088	0.1218079	4.334517	12.2643	16.49049	1.639072393	high
TCGA-A5-A0R8	1.632876712	0	186.7172	0.3141651	67.93685	1.492331	14.88715	96.56084	0.01802433	0.8676618	2.269907	30.64333	0.900870083	high
TCGA-AJ-A3NE	1.720547945	0	245.5942	0.269532	48.65747	1.821309	37.16223	120.1984	0	0.5961958	9.161662	34.59588	1.017422775	high
TCGA-B5-A0K3	2.273972603	1	74.69527	0.150915	76.41611	3.675581	17.43055	148.8956	0	1.20514	0.3568036	50.88391	2.514218716	high
TCGA-BG-A220	1.189041096	0	174.4946	0.02265275	51.97474	5.658012	27.69342	142.5348	0.06238261	0.2059197	4.151754	27.58585	1.64047265	high
TCGA-B5-A1MW	1.224657534	0	153.0012	0.1857415	55.42414	3.261835	26.75154	167.4427	0	0.27359	3.425314	22.31709	1.367033276	high
TCGA-AP-A0L9	10.45205479	0	481.0327	0.1602217	62.02694	2.728016	32.71072	243.6112	0.362438	1.287406	0.3091067	14.04996	1.328972714	high
TCGA-B5-A1MS	8.526027397	1	156.875	0.09299165	40.65568	0.2313029	27.25993	321.5736	0.05121728	3.141771	1.141851	24.95017	3.675823388	high
TCGA-AX-A3G3	0.115068493	0	273.0473	1.107978	47.73511	3.783516	31.41211	243.9645	0.1466934	4.341861	0.01934443	36.19036	1.359376754	high
TCGA-EY-A2OO	2.917808219	0	114.9743	0.04294804	50.5464	0.5638083	20.91864	236.6175	0.03942436	0.7184618	0.4760228	46.09592	2.700907572	high
TCGA-BS-A0U9	7.739726027	0	232.6599	0.07584407	66.67085	5.030689	18.73686	135.0596	0.4003232	2.920559	0.02008337	56.12279	3.256177199	high
TCGA-EY-A1GM	2.726027397	1	210.1176	0.06716802	69.56913	0.2784507	14.19091	161.9165	0.1079001	4.27827	0.1016341	22.41302	2.234440398	high
TCGA-D1-A2G6	0.706849315	1	108.8715	0.08330204	39.21997	3.215938	23.95582	187.7276	0.07168829	0.9741556	0.3710508	21.51191	2.019830176	high
TCGA-BS-A0TD	6.517808219	0	185.217	0.1264003	74.74943	19.45362	13.66951	103.3395	0.02900744	0.3710356	4.793462	23.54552	1.488206993	high
TCGA-FI-A2EU	8.057534247	0	136.7329	0.1709855	98.03114	0.5759284	28.20832	103.4451	0.05885887	8.698443	0.04608515	9.099091	4.639300502	high
TCGA-FI-A3PV	3.421917808	1	275.2092	0.07584055	156.5331	0.550206	17.78524	194.038	0.01740455	1.347704	9.531984	8.801802	1.201497922	high
TCGA-EY-A1GQ	1.490410959	0	234.3773	0.1501871	79.59949	1.271169	20.76055	112.1054	0.03446625	1.640187	12.57561	21.39539	0.894278493	high
TCGA-AX-A1CN	3.131506849	0	189.4262	0.0882756	63.48263	0.3888261	21.80062	114.8475	0.03038738	0.7355787	0.9066243	10.70624	1.070819579	high
TCGA-B5-A1MU	4.24109589	1	130.5092	0.3596123	59.12488	47.3563	13.54693	225.7777	0.3249499	2.294242	0.5126828	16.17	6.359536227	high
TCGA-EY-A1GT	1.342465753	0	266.1003	0.04227315	61.00069	2.475363	20.75244	156.7879	0.1018627	2.25361	0.5612917	23.18182	1.676593701	high
TCGA-KP-A3W1	0.789041096	0	266.4217	0.3634223	115.1968	1.60076	46.90291	80.23548	0.007818872	2.428238	0.08635241	25.17412	1.738835864	high
TCGA-AX-A0IU	2.978082192	0	153.7501	0.1707361	80.79362	3.665399	14.99477	120.5054	0.03358459	1.108599	2.898092	39.84479	1.527953257	high
TCGA-EY-A54A	1.224657534	0	236.7358	0.2406931	65.65636	0.6058154	50.15122	180.9384	0.007890907	3.164737	2.94352	17.52576	2.406830013	high
TCGA-AP-A0LT	4.101369863	0	242.9339	0.3291959	84.08314	10.50339	24.33649	122.8477	0	0.2538265	5.718559	30.08318	1.092677598	high
TCGA-D1-A163	2.715068493	0	141.1571	0.3764265	60.87523	6.242032	18.92007	84.43139	0.01524452	0.9015826	4.035663	34.85689	1.078150583	high
TCGA-D1-A15X	2.490410959	0	195.6059	0.3549153	93.52563	1.56329	37.06224	107.9163	0	1.94921	0.03524284	48.53525	2.098764346	high
TCGA-AP-A053	0	0	94.19641	0.1300082	85.03177	3.664928	25.6334	198.4962	0.14321	0.3939368	0.2242603	33.26582	2.677287153	high
TCGA-E6-A2P8	0.197260274	1	114.3736	0.7904519	47.19765	0.7607056	31.53948	99.10691	0	1.79101	0.2258628	52.8871	1.209211885	high
TCGA-B5-A3FB	6.567123288	0	158.1107	0.2441701	46.86585	2.753855	23.09027	150.2236	0	1.022744	9.807575	38.10996	1.214989706	high
TCGA-B5-A5OE	2.912328767	0	260.713	0.07249643	35.76792	5.042395	27.52315	227.1568	0	0.9580089	0.08958562	43.63247	2.211895382	high
TCGA-AP-A05J	3.073972603	0	132.1316	0.1062638	65.24876	0.154184	7.502568	79.07624	0.1316862	0.1328205	0.6777348	36.30818	1.071406414	high
TCGA-D1-A16Y	1.457534247	0	41.41382	0.02197625	82.99812	0.06832829	4.077342	32.28119	0.0151299	0.3329502	0.1122288	36.21454	1.220662555	high
TCGA-AP-A1DM	3.991780822	0	198.9965	0.1631593	68.96498	0.07247044	18.53698	109.9144	0.176518	0.5208728	8.861287	54.33285	1.227583873	high
TCGA-B5-A3S1	2.471232877	0	147.651	0.3189197	55.07918	4.333578	22.14006	209.6942	0	3.204409	0.1166205	27.87164	2.358783591	high
TCGA-AP-A05P	1.742465753	0	186.0225	0.1209319	55.8367	1.483111	22.84125	166.9251	0.01387625	1.679492	13.94124	17.64901	1.080219263	high
TCGA-D1-A0ZP	2.495890411	0	132.8659	0.1272193	69.61748	0.5054235	22.32765	137.2397	0.0291954	1.71461	2.300371	31.37197	1.800292214	high
TCGA-EO-A1Y5	0.909589041	0	96.63536	0.7773355	47.90973	1.367125	14.81201	233.1399	0.2270414	3.519713	0.1122747	20.41919	1.519471998	high
TCGA-PG-A915	0.682191781	0	112.3803	0.2257518	94.8181	1.818572	37.2228	180.502	0.02119397	1.568259	13.00652	28.54796	1.979774594	high
TCGA-AX-A2H5	5.936986301	0	144.8669	0.2730161	37.65589	0.652968	26.47476	130.7015	0.1156691	4.705062	2.083024	14.02333	1.987981717	high
TCGA-AP-A05D	4.816438356	0	317.0582	0.1620342	96.08266	3.253675	10.07512	158.8389	0	0.2608323	0.07815084	27.98491	0.932738072	high
TCGA-BK-A6W4	0.821917808	0	171.6357	0.1229202	37.52342	1.401334	36.72362	106.3058	0.008462636	5.614824	30.50495	14.06288	1.243876642	high
TCGA-AJ-A3BG	1.506849315	0	247.5223	0.1114631	56.0678	0.5920395	27.56894	129.5761	0	0.2374758	0.2909356	19.00555	1.052591189	high
TCGA-KP-A3W4	1.517808219	1	201.1629	0.2541744	65.71581	0.868328	39.02927	100.1024	0	3.310668	2.090725	12.9241	1.664632246	high
TCGA-BG-A0M6	1.838356164	1	213.4028	0.04507543	85.18423	0.58395	16.47742	142.6995	0.01551645	1.293267	0.7724225	22.95824	1.402301353	high
TCGA-A5-A1OJ	2.756164384	0	80.78483	0.3538188	35.428	1.320107	17.24523	60.10716	0.03247896	2.081667	4.655081	15.9322	0.894922505	high
TCGA-AX-A2HC	2.860273973	0	71.37076	0.1327861	44.95931	0.05897956	17.31202	117.5111	0.03917945	0.2838032	3.476683	0	0.906326843	high
TCGA-D1-A0ZQ	0	0	110.0522	0.2027445	55.29301	1.35413	32.51017	65.33455	0.09305513	3.963309	10.7296	15.2405	1.608912127	high
TCGA-EY-A3QX	1.153424658	0	230.4881	0.3103785	36.39873	0.7740307	31.35118	171.6489	0	2.167502	0.4832193	8.994705	1.216526604	high
TCGA-AP-A05A	5.326027397	1	140.3975	0.05594334	28.7002	0.4638357	12.23086	147.2524	0	0.233081	0.03809235	35.14004	1.25997452	high
TCGA-AX-A1CR	1.920547945	0	73.22773	0.2418784	66.78713	4.038764	9.54135	115.4411	0.03700558	3.679838	1.686622	51.64939	2.570795603	high
TCGA-A5-A2K7	2.912328767	0	220.3894	0.1402587	50.05827	12.39554	23.299	170.3601	0	0.3549687	1.75379	31.78444	1.736084286	high
TCGA-FI-A2D5	1.153424658	1	149.1822	0.1178715	48.08498	0.04886464	16.69151	60.14902	0.01623011	5.312778	0.08025984	7.805903	1.656545861	high
TCGA-PG-A7D5	3.224657534	0	285.4359	0.1534303	220.6831	3.110723	26.245	214.1452	0.03300986	1.358403	0.679069	25.81326	2.692770586	high
TCGA-D1-A3DG	0.356164384	0	79.46962	0.1239342	70.63559	0.1427166	26.39133	123.7161	0	3.627535	0.2031562	14.76968	2.438296827	high
TCGA-A5-A0GD	9.378082192	1	191.1815	0.1499589	73.5339	8.636738	21.63494	116.105	0.04424642	0.4625034	14.08124	16.47287	0.929814405	high
TCGA-D1-A16F	0.219178082	0	100.5229	0.1302647	50.42964	1.485065	18.74695	84.58686	0.07473571	1.217035	10.98876	28.22999	1.086982047	high
TCGA-BG-A221	0.150684932	0	321.6783	0.5071695	77.88907	8.67287	26.72638	168.5883	0.07935659	1.292284	0.2040625	25.96857	1.148240678	high
TCGA-AX-A3FS	0.019178082	0	179.5798	0.2150242	58.48303	0.4563125	49.47512	109.9239	0.007049376	20.56433	0.205674	1.937377	28.85284654	high
TCGA-AX-A064	4.156164384	0	208.1711	0.08769411	53.54018	3.226448	15.91846	141.1596	0.2113105	0.4567083	5.020763	36.1759	1.30887455	high
TCGA-AX-A2H4	2.509589041	1	118.9492	0.5403512	46.36496	48.92956	28.21034	78.30952	0	1.675323	0.03504097	45.24389	4.721120029	high
TCGA-AX-A3G4	0.024657534	0	258.7527	0.1469271	64.38385	0.8721187	30.86339	112.6292	0.02758754	1.469674	11.63997	21.40851	0.950785615	high
TCGA-AX-A2HF	2.323287671	0	157.4314	0.265887	79.06042	17.12738	12.12252	196.6627	0.2393785	0.216909	0.004642178	18.13453	1.969910447	high
TCGA-AJ-A3BF	1.509589041	0	184.0318	0.2342054	110.3379	1.613438	33.9611	171.5121	0	3.172615	0.827069	38.25208	3.134305752	high
TCGA-AP-A05N	1.989041096	1	224.2385	0	58.08656	0.7549012	26.98528	79.35288	0.1179935	1.022402	9.248345	30.40134	1.147021073	high
TCGA-AX-A06F	4.789041096	0	148.4545	0.4443302	49.68587	0.4605021	22.23113	78.22205	0.2379271	1.486607	0.03921927	13.52323	0.925010011	high
TCGA-B5-A11L	6.136986301	1	164.3884	0.3404149	60.88123	8.114507	30.59448	91.72234	0	1.56211	3.71461	50.84258	1.84030214	high
TCGA-EY-A2OQ	1.356164384	0	121.3982	0.2857108	74.38634	0.9140773	20.28173	388.2256	0	0.5222609	3.725924	27.49441	2.478121011	high
TCGA-A5-A1OH	1.476712329	0	155.8416	0.116493	75.47444	0.4326263	30.77479	114.2093	0.2138706	1.663807	1.712016	0.7795773	1.523195209	high
TCGA-EY-A3L3	1.493150685	0	154.6568	0.05342709	50.67806	0.04152873	34.70731	131.925	0	1.77572	0.2167583	12.7097	1.807428527	high
TCGA-D1-A1O8	0.328767123	1	138.095	1.304898	68.98687	2.201567	19.08216	124.017	10.11197	1.632158	0.1102037	7.878395	99.07725	high
TCGA-AX-A2H7	2.115068493	0	188.0669	0.1891176	63.58011	1.596006	14.52281	143.6416	0.5208042	0.8288666	9.771338	6.479001	0.955645189	high
TCGA-BS-A0UV	6.104109589	0	159.6114	0.2023497	60.85557	0.08987761	13.07474	153.1153	0.1194093	0.5857658	4.340127	23.37273	1.031116312	high
TCGA-FI-A2CY	5.698630137	0	167.464	1.363632	60.75734	16.33328	25.86658	201.3086	0.08046981	7.238256	0.2851852	19.95109	1.940259808	high
TCGA-BG-A2AD	1.668493151	0	92.82223	0.07873448	44.18833	0.06120009	37.11203	160.4167	0.01355151	0.3764975	0.1139235	18.68674	1.957433817	high
TCGA-A5-A0G2	12.4630137	0	166.6861	0.7071397	82.61493	2.151348	45.63923	193.6166	0.01570457	0.8855909	0.1164915	0.4767765	1.155093929	high
TCGA-AJ-A3BD	2.846575342	0	158.113	0.6089345	148.8405	2.29188	13.30667	216.4344	0.01103239	1.20783	1.060214	50.92749	1.740659969	high
TCGA-EO-A3AY	1.432876712	0	213.3464	0.7183302	77.26795	1.042265	11.64435	184.9484	0.02697524	0.2226075	0.9011626	94.63827	1.301093965	high
TCGA-KP-A3W3	2.175342466	0	276.8957	0.5437752	82.88045	3.354563	34.91506	149.9886	0	1.743313	5.437851	44.73585	1.273117707	high
TCGA-B5-A11P	2.260273973	0	307.96	0.02349589	37.05085	8.522866	15.64631	113.7733	0.03235224	0.7564435	3.77033	15.27555	0.882905983	high
TCGA-EO-A3AS	2.865753425	0	116.909	0.2339641	53.60721	0.7597689	21.16448	126.6753	0	1.665991	6.041326	20.76161	1.192377473	high
TCGA-AX-A1C7	2.887671233	0	303.6288	0.2293679	75.41345	2.964458	7.996925	224.704	0.03715576	0.1200929	0.006124656	37.26903	1.081248419	high
TCGA-AJ-A3EJ	0.136986301	1	150.5954	0.3402898	81.13522	0.306674	30.49193	185.9544	0.020372	1.71478	0.5524019	8.381969	1.543311492	high
TCGA-AJ-A3TW	1.405479452	0	199.6127	0.8829469	213.8511	6.938413	23.5385	243.0517	0.007694671	1.426603	0.07102866	10.83181	1.468476276	high
TCGA-A5-A3LP	1.246575342	0	151.9452	0.1720849	60.17833	16.66441	33.08176	149.1066	0.01480933	3.776316	0.02319074	39.50545	4.908767609	high
TCGA-AW-A1PO	0.046575342	0	89.27248	0.2347743	74.30131	1.835954	17.97998	114.9214	0.2791863	3.585232	0.08719639	20.4735	2.336920142	high
TCGA-KP-A3VZ	1.978082192	0	79.94057	0.09984691	87.81902	7.301157	21.86284	233.1648	0.01527583	2.479191	0.1473045	14.51081	3.478402903	high
TCGA-A5-A0GP	3.879452055	0	254.6748	0.3600036	78.34588	1.305872	21.75283	144.2675	0.2943222	0.8223939	9.478353	35.07312	0.978323401	high
TCGA-AP-A0LD	9.832876712	0	147.3935	0	85.59556	0.4516757	9.72485	86.27269	0.04500645	0.2806181	0.1186999	44.82603	1.435631436	high
TCGA-BG-A0RY	1.284931507	0	301.0341	0.07455068	41.0491	5.511502	21.50766	142.8416	0.1710854	0.3482554	4.644747	15.74601	0.950820662	high
TCGA-DF-A2KV	2.564383562	0	304.8936	0.1032789	66.96326	9.572241	13.82013	173.8592	0	0.3436801	3.442506	37.47616	1.265577917	high
TCGA-D1-A17A	0.131506849	0	102.5495	0.142878	86.90254	2.46797	19.29645	150.012	0.04918333	0.6448904	3.461795	14.72204	1.447435884	high
TCGA-EO-A1Y8	2.468493151	0	211.4158	0.1502661	52.10403	9.967054	14.71836	151.6124	0.1724219	0.3509759	0.3950597	39.12153	1.659616777	high
TCGA-EY-A1GS	1.835616438	1	89.6909	0.1527984	70.66131	0.3695059	152.7031	145.3558	0	4.20552	0.01445026	2.829479	21.24721492	high
TCGA-B5-A0JY	5.77260274	0	273.4255	0.212557	69.93285	0.2202932	22.24968	170.0147	0.03658457	1.101958	1.20007	4.38424	0.921417547	high
TCGA-DF-A2KS	5.994520548	0	79.51438	0.6132147	85.03184	0.5884568	32.20699	170.9155	0.07818103	0.8215196	1.559345	45.59628	1.780909219	high
TCGA-AJ-A23N	1.202739726	1	137.0781	0.2581469	65.9567	10.72152	57.32064	298.1226	0.02632969	1.942847	7.529015	25.75785	5.078876467	high
TCGA-D1-A17H	2.334246575	0	142.2607	0.3507203	58.49238	1.749273	20.73025	52.18675	0.03018238	1.623131	5.741361	25.39142	0.882114158	high
TCGA-A5-A0RA	2.421917808	0	220.6486	0.1751833	76.93385	3.721966	14.84573	168.4786	0.3015195	0.6303506	15.18883	17.4405	0.90110406	high
TCGA-D1-A179	1.22739726	1	59.22039	0.1749019	69.53968	4.599666	22.97829	150.9085	0	2.484228	0.4639639	15.65681	2.342563363	high
TCGA-DI-A0WH	1.35890411	0	78.91892	0.1422575	55.0034	0.2211526	14.05281	81.8942	0.03264648	1.019261	8.028986	29.23796	1.049158716	high
TCGA-EO-A3B1	1.479452055	0	106.2667	1.247982	57.11	10.34723	24.14989	183.4255	0	3.961443	6.363563	25.44469	1.011708582	high
TCGA-B5-A3FA	8.024657534	0	278.8284	0.3255866	70.09938	2.523439	41.56824	135.3405	0.009745883	0.3645972	0.1156669	15.10525	1.101425552	high
TCGA-AP-A05H	3.794520548	0	64.9644	0.08056433	44.9466	0.9184623	5.871242	147.5507	0.0184886	0.08645821	0.02133328	12.08266	1.072488514	high
TCGA-EO-A3KW	1.361643836	0	309.3754	0.659758	70.36066	13.30581	28.65715	245.3191	0.03069061	4.727666	1.117018	14.68224	2.064398292	high
TCGA-DI-A1NO	0.780821918	1	88.60405	0.2430677	77.66728	9.824663	18.11207	291.7016	0.3514221	1.348747	0.07723664	44.06585	4.727431219	high
TCGA-EC-A1QX	0.61369863	0	213.5922	0.5722031	61.73396	4.898936	23.2037	137.9494	0.3083028	1.060085	3.393633	29.55723	1.049642383	high
TCGA-A5-A0GG	10.30684932	0	235.5909	0.8800833	80.83257	0.9367668	19.91868	129.2556	0.03275176	1.509047	9.428851	23.36637	0.461400601	low
TCGA-DF-A2KU	5.432876712	0	209.6747	1.566147	85.13036	0.9828239	18.57423	130.5934	0.0395684	0.85442	3.169862	22.33396	0.249955115	low
TCGA-D1-A17D	2.536986301	0	71.12953	0.3683209	68.3104	6.362107	4.949748	53.03827	0.05071529	0.2790115	15.32904	7.07708	0.472869914	low
TCGA-BK-A0C9	2.991780822	0	133.4376	1.281241	79.00097	0.4721326	9.023131	71.19272	0	0.3073469	14.67263	17.03864	0.171574657	low
TCGA-BG-A0M3	2.934246575	0	245.0217	0.1894678	60.86157	4.460261	14.76686	107.915	0.09317296	0.4869638	17.61606	29.77522	0.633319168	low
TCGA-A5-A0GW	1.934246575	0	186.9752	1.66291	64.75508	1.104765	22.40718	89.10355	0	2.38211	3.433164	16.29958	0.2427155	low
TCGA-EY-A549	1.657534247	0	343.6618	0.4265829	32.34585	21.3207	31.02723	121.7513	0.02936878	0.5998403	38.70437	13.99592	0.368728001	low
TCGA-B5-A11S	6.106849315	0	270.5645	0.2155656	39.94837	2.978819	18.85639	143.9204	0	0.7801916	84.83923	13.67483	0.083798668	low
TCGA-B5-A3FC	5.98630137	0	272.0179	1.614106	43.84687	1.169373	51.09327	167.8434	0	1.219755	11.5757	2.706526	0.23795698	low
TCGA-FI-A2D6	2.101369863	1	88.38762	1.095195	38.07163	0.6621157	17.41352	105.8697	0.06283369	1.732727	0.01553601	0.3011958	0.420781309	low
TCGA-BS-A0TI	5.156164384	0	165.4629	0.7984953	66.29348	1.429417	19.87441	110.602	0.1999043	0.6186257	2.166574	19.00528	0.599829348	low
TCGA-5S-A9Q8	0.857534247	0	197.7985	0.1245462	44.9531	1.118687	13.65636	77.02245	0	0.3931109	7.797322	6.941776	0.560740405	low
TCGA-BG-A0M0	1.610958904	0	430.4399	0.0489711	56.71448	0.2791441	15.10209	82.26902	0.1854322	0.3663302	35.86243	16.56543	0.215948773	low
TCGA-D1-A16D	3.126027397	0	263.0827	0.0699291	63.26928	1.13543	18.56133	83.88618	0.01604794	1.068287	9.68444	32.02704	0.840644792	low
TCGA-B5-A11R	6.435616438	0	205.1621	0.2932219	45.30666	2.823683	13.88248	272.9782	0	0.4396171	37.43996	12.2977	0.415498131	low
TCGA-AX-A05Z	5.95890411	0	148.754	1.050353	64.21927	4.985705	7.057681	68.83756	0	0.6405115	2.157506	10.74573	0.303823869	low
TCGA-D1-A103	1.832876712	0	281.8776	0.2710049	50.24253	1.080263	18.43972	73.38774	0.04305638	1.065941	18.63514	17.93322	0.411940817	low
TCGA-B5-A1MV	4.287671233	0	166.7719	0.08321093	47.65434	2.393146	19.44412	114.8677	0.04296593	0.7485309	29.75311	25.44737	0.589997218	low
TCGA-D1-A101	0.145205479	0	165.6307	0.7862172	60.4544	1.202848	21.96499	61.59315	0.2319788	2.509934	22.71807	16.35051	0.401157643	low
TCGA-D1-A16N	2.589041096	0	87.20314	0.2144489	40.80778	0.2889303	6.839163	76.9663	0.07382041	1.051864	9.547294	2.571391	0.588248311	low
TCGA-D1-A2G5	3.98630137	0	171.1119	0.169691	43.51885	0.5276014	9.311327	148.6191	0.2336531	0.4682705	29.77465	17.81374	0.454275183	low
TCGA-B5-A11F	15.48219178	0	260.7374	0.05527684	49.89849	1.145774	14.71837	77.29983	0.1522249	0.4606082	47.80092	12.92171	0.213895426	low
TCGA-BG-A187	1.22739726	0	61.22814	0.5072797	53.61805	1.051486	5.320616	50.03742	0.04365561	0.2121524	27.59694	29.55286	0.308837778	low
TCGA-AP-A1E1	3.821917808	0	335.2404	0.1894256	53.22479	0.6134999	17.21625	143.8583	0	0.5111982	32.54638	16.17551	0.289103085	low
TCGA-A5-A0GB	2.731506849	0	352.7468	0.7566358	77.08366	0.4746319	22.08566	164.5639	0	0.2677302	32.92538	18.6402	0.184940061	low
TCGA-AP-A0LS	7.956164384	0	229.6413	0.1832918	79.07762	0.0712361	17.73872	100.9968	0	0.4729501	9.552792	21.6251	0.690949018	low
TCGA-BG-A0VX	2.857534247	0	249.3975	0.4640999	60.89654	0.8607214	16.9763	71.54499	0.01681669	0.8465346	42.33148	14.13388	0.172744213	low
TCGA-BG-A186	1.147945205	0	231.6189	0.2541032	39.99576	0.9744008	14.93343	71.91679	0.03498828	0.9528204	25.7744	16.32453	0.336671341	low
TCGA-AP-A051	10.81643836	0	219.7805	0.3785207	59.15211	0.6865205	33.99913	159.5994	0.04886225	0.9722214	32.86701	11.37284	0.455721563	low
TCGA-B5-A0JX	4.895890411	0	202.2354	0.7353679	54.69586	10.06939	13.23014	159.7481	0.1841003	1.025493	23.53126	25.05298	0.469315855	low
TCGA-AJ-A8CT	0.224657534	0	189.5965	0.7713874	42.84129	0.437442	21.6466	87.55574	0	3.74035	13.95863	6.052101	0.46445273	low
TCGA-D1-A167	1.309589041	0	112.4352	0.2507109	61.11748	1.065327	15.63924	65.68903	0.0345212	0.1471874	19.3473	27.33157	0.558042149	low
TCGA-D1-A0ZU	2.389041096	0	193.7233	0.08741999	52.4345	0.9060175	16.30706	80.28307	0.0601857	1.150618	24.84677	15.86764	0.509104877	low
TCGA-EY-A1GF	2.263013699	0	301.1591	0.3178555	50.70826	3.142201	23.61373	106.2383	0.01683329	1.449328	82.54617	3.173848	0.075146213	low
TCGA-AJ-A3BI	1.575342466	0	200.009	2.139724	51.85645	0.3760845	9.66283	155.9645	0.1636808	0.2227539	2.448144	30.58605	0.123152231	low
TCGA-B5-A0JR	4.742465753	0	299.9974	0.6216977	61.99949	0.8877368	37.32641	139.1408	0.01902301	1.109349	21.30867	19.0886	0.443540775	low
TCGA-A5-A2K3	5.512328767	0	156.9297	4.920333	111.34	2.105263	19.48916	169.517	0	3.62468	0.07684177	0.4469184	0.013080826	low
TCGA-EY-A1GC	4.512328767	0	231.9978	0.9582909	58.54338	2.743038	23.1569	118.8965	0.1256668	1.654941	15.37281	16.91709	0.367196371	low
TCGA-BS-A0U8	8.117808219	0	249.8317	0.08347066	60.49794	1.268794	19.4211	59.94408	0.268178	0.6850018	11.21563	17.72184	0.714520314	low
TCGA-EO-A22U	3.854794521	0	348.7906	0.4155417	43.98345	0.2218581	57.29561	70.27267	0	0.5222525	8.274035	13.68596	0.641365417	low
TCGA-D1-A0ZV	1.994520548	0	237.8294	0.5022954	59.86158	2.01132	13.02869	77.53794	0.1100315	1.509029	5.01885	25.29203	0.604221668	low
TCGA-SJ-A6ZI	1.17260274	0	123.9363	0.6500216	64.06442	4.53119	25.80802	119.0811	0.006130382	1.529495	11.26826	27.90712	0.842562106	low
TCGA-BG-A0W1	0.334246575	0	276.2525	0.04831826	56.81984	3.655611	13.18051	108.6929	0.03326548	0.6817157	31.6666	12.27838	0.363845443	low
TCGA-D1-A102	0.369863014	0	597.2901	0.7457271	50.24121	0.4508401	18.23996	75.2005	0.02852266	0.8748187	38.88692	7.269186	0.059347226	low
TCGA-EC-A1NJ	1.336986301	0	357.7241	1.289175	62.19196	0.6811469	34.7561	71.84696	0.121821	2.833995	30.01484	16.62879	0.157782428	low
TCGA-D1-A169	3.109589041	0	102.9583	1.032205	66.91287	2.18412	5.54255	48.44407	0.1036347	0.2687845	6.4378	20.36786	0.290204599	low
TCGA-D1-A17F	0.106849315	0	165.4187	0.506314	58.74783	0.839587	12.97367	61.21046	0.383438	0.628054	7.282927	35.00603	0.689335242	low
TCGA-D1-A161	2.443835616	0	271.4175	0.4617424	63.64663	1.435644	16.91444	79.82705	0	0.4832493	30.61034	29.51433	0.263026202	low
TCGA-B5-A11O	7.147945205	0	194.6184	0.6130998	72.42463	1.435566	18.21836	125.7323	0	1.698636	21.20827	36.12047	0.537133713	low
TCGA-EY-A1GI	1.945205479	0	298.6291	0.3407639	38.99345	0.6769023	21.87185	89.12848	0	1.188503	67.14028	12.55787	0.098100263	low
TCGA-BK-A4ZD	1.38630137	0	90.10241	0.06640387	33.45922	0.2752829	34.42039	153.9439	0	0.3143903	66.00317	17.51076	0.293581982	low
TCGA-A5-A0GJ	5.479452055	0	77.87898	1.173907	28.50064	0.4792797	11.20215	52.40206	0.09796308	0.5119991	6.273487	11.62235	0.235855432	low
TCGA-B5-A0KB	2.257534247	0	157.0236	0.7701285	106.1428	5.986187	9.989082	233.2038	0.01767358	1.035517	8.664051	2.54157	0.666712878	low
TCGA-AX-A06L	5.054794521	0	131.4569	1.801376	43.4327	4.854041	12.64603	80.76608	2.811088	1.228125	13.69674	30.64917	0.700867209	low
TCGA-BG-A0M9	6.219178082	0	328.3277	0.07521771	65.70973	0.5456874	13.99316	80.46769	0.1812469	0.8333199	8.625703	33.26319	0.720398129	low
TCGA-AX-A0IS	4.221917808	0	337.8859	0.1005794	53.72204	1.850262	19.06438	111.2616	0.03462275	0.95239	13.65144	23.98202	0.608056201	low
TCGA-SJ-A6ZJ	1.523287671	0	274.3292	0.1584985	60.44481	3.274393	15.36575	115.1237	0.04364833	0.5002759	20.71764	21.7483	0.502510067	low
TCGA-AJ-A3BK	2.824657534	0	384.6687	0.8384719	66.30912	4.344946	13.3896	157.6895	0.08880916	0.7402077	7.856785	35.87318	0.384330181	low
TCGA-AJ-A2QN	2.928767123	0	270.5604	0.1664655	50.97386	1.518213	16.19377	77.37965	0.5730294	0.8322696	24.16201	25.93017	0.564314948	low
TCGA-A5-A1OK	2.512328767	0	175.3955	0.1503975	40.65025	0.6680202	13.12235	179.4352	0.1183355	0.8951606	55.53389	22.47712	0.279757317	low
TCGA-B5-A5OC	3.421917808	0	262.1805	0.9434239	52.40449	1.391429	39.10743	123.582	0	2.783071	15.22922	14.44973	0.477332641	low
TCGA-AX-A2HJ	2.561643836	0	170.2279	1.055505	51.4448	0.1664663	29.31729	96.68861	0.1895685	0.9429701	25.71447	10.87921	0.237092019	low
TCGA-EY-A1GK	1.898630137	0	117.2764	0.5390235	59.06822	0.2285353	18.45342	115.6746	0	1.424489	24.67973	9.568219	0.410090815	low
TCGA-A5-A0G1	8.906849315	1	197.2261	2.23668	52.63809	1.579356	23.44201	122.8024	0	2.550814	0.4379255	74.13915	0.293679398	low
TCGA-D1-A2G0	4.065753425	0	158.6625	1.674658	102.8486	0.5984859	37.29631	113.6514	0.009939183	3.86319	0.02293688	12.16507	0.523831467	low
TCGA-BG-A0LW	1.550684932	0	286.1501	0.04375542	50.46712	0.4534795	20.31724	67.11414	0	0.4267513	17.49125	17.42441	0.470560474	low
TCGA-B5-A1MX	4.035616438	0	334.813	0.4792182	63.99827	0.3239086	22.88082	110.7196	0	1.86639	16.58004	6.692771	0.374157539	low
TCGA-BG-A0W2	4.715068493	0	375.3889	0.1414002	52.71694	0.9525534	18.00967	73.32296	0.1622488	0.6649989	27.60851	14.85495	0.290070199	low
TCGA-AJ-A2QL	1.649315068	0	308.7781	1.506695	43.1395	0.6306192	13.83187	116.9067	0.05984473	0.8011443	43.8056	8.606044	0.046750686	low
TCGA-AX-A1CJ	6.117808219	0	229.0613	0.5868584	59.29921	0.7530315	9.781183	76.38331	0.05771887	0.4868976	14.50919	26.25364	0.331749085	low
TCGA-AJ-A2QK	1.761643836	0	155.7432	2.022023	41.33864	12.77193	22.99155	132.4145	0.4326779	2.499409	16.89389	14.87912	0.230680069	low
TCGA-EY-A5W2	1.41369863	0	373.7607	0.6622402	64.47911	4.34684	18.34166	174.2463	0	0.3657953	5.015295	62.60296	0.700660692	low
TCGA-AX-A1CK	6.687671233	0	239.0024	0.1886813	47.58487	0.1955485	9.785685	63.77259	0.1299006	0.3573259	16.39278	14.97407	0.38857673	low
TCGA-D1-A17N	0.126027397	0	63.26934	0.8959352	60.05122	2.08295	5.318276	26.46051	0.2000501	0.6099051	8.631393	19.28551	0.345589924	low
TCGA-A5-A0GM	5.043835616	0	330.1892	0.2695164	57.99411	1.815617	13.6769	63.39088	0.5009928	0.8574922	2.752744	29.67816	0.752440692	low
TCGA-B5-A121	1.380821918	0	313.4472	0.114928	54.04309	0.1667553	17.1276	105.5667	0	0.8009574	40.99548	11.37853	0.228704591	low
TCGA-BS-A0WQ	5.539726027	0	235.0344	0.1162782	47.50267	0.6025514	18.19176	55.65779	0	0.5373087	14.06147	20.54289	0.523314371	low
TCGA-EY-A1GH	1.945205479	0	277.487	0.2164727	48.07674	5.810703	30.15486	118.1856	0	0.5042478	40.69667	14.88335	0.332067413	low
TCGA-D1-A174	1.62739726	0	76.5744	2.576394	55.66341	1.121469	5.038471	43.71232	0	0.6928454	14.74189	25.76284	0.046573517	low
TCGA-B5-A0JV	7.167123288	0	241.6558	0.1342343	89.43691	0.4451838	13.13909	165.6997	0	0.2948882	47.83341	21.94321	0.285512142	low
TCGA-AX-A05T	2.767123288	0	382.9878	0.1474093	62.32299	2.215229	16.33575	128.8454	0.5581745	0.530413	16.3356	13.13492	0.563036516	low
TCGA-BK-A0CA	2.915068493	0	171.2913	0.1982905	63.72398	2.234894	12.57808	127.3106	0.01706453	0.5585919	20.62117	30.94749	0.649788468	low
TCGA-AX-A2HA	6.780821918	0	225.008	0.4792691	25.98263	0.5898463	22.20015	113.0781	0.5568084	0.7147691	6.72394	17.26666	0.711168228	low
TCGA-BS-A0TC	7.128767123	0	204.2632	0.1289717	63.67833	2.962925	14.37874	89.80893	0	0.215752	10.06736	15.01532	0.644278282	low
TCGA-EO-A22S	5.128767123	0	205.8086	0.08123818	79.53119	0.2245198	16.72906	110.3138	0.07457298	1.738499	17.61195	22.19284	0.844407976	low
TCGA-AJ-A3OJ	1.279452055	0	262.7122	0.4028215	57.23107	2.735231	28.39035	128.9942	0.009563067	0.844414	6.083136	32.18034	0.873469775	low
TCGA-BG-A0VT	2.032876712	0	232.1554	0.1478962	49.56032	0.7663954	21.90239	73.29589	0	1.512469	21.64295	21.93674	0.555215866	low
TCGA-BG-A0MS	5.156164384	0	214.9753	0.1530858	55.06836	2.935164	22.90122	133.4639	0.08782864	0.7489469	24.9591	16.672	0.608433116	low
TCGA-AX-A063	6.621917808	0	228.5125	1.150515	60.62459	0.4909838	15.95009	76.74856	0.3727485	1.627732	20.36063	17.42115	0.222381049	low
TCGA-D1-A16X	0.304109589	0	78.56697	0.9099646	63.12126	1.452859	4.760275	50.58997	0.08465943	0.8430186	9.506169	24.02445	0.347352885	low
TCGA-AP-A1DK	7.580821918	0	101.3912	2.483799	50.87839	0.355062	20.44313	89.54066	0.4913825	2.15187	0.9881778	6.909355	0.136357473	low
TCGA-BG-A0M8	5.534246575	0	128.9029	0.6794739	44.97495	1.07039	20.30678	50.19749	0	1.940483	4.666699	8.521094	0.527554756	low
TCGA-AP-A0LP	5.136986301	0	253.3829	0.5166168	70.15416	1.249313	12.11798	88.53826	0.03951924	0.4674447	3.989976	24.8794	0.49622786	low
TCGA-EO-A1Y7	4.095890411	0	538.337	0.5263413	66.28698	0.4242763	25.33732	110.4375	0.01610525	0.4939643	5.67983	13.5488	0.279775138	low
TCGA-BG-A0VZ	4.38630137	0	297.9048	0.6304825	65.18738	0.5445247	21.31387	81.21008	0.5787544	1.124362	16.0839	23.06122	0.4617464	low
TCGA-AJ-A3EL	1.873972603	0	360.0399	1.133803	75.38755	1.900111	29.98735	128.2025	0.008304093	0.7812167	7.480625	9.938232	0.256245847	low
TCGA-D1-A176	2.512328767	0	231.0198	0.2791553	54.98295	1.350139	12.10832	130.8045	0.01601575	0.2863609	13.08116	23.85054	0.540439606	low
TCGA-B5-A11M	3.731506849	0	205.3208	0.6843184	38.85794	0.5719556	16.6703	62.9782	0.1367797	3.499111	46.02722	5.415257	0.179090965	low
TCGA-B5-A3F9	9.687671233	0	369.9058	0.08139696	40.47513	1.560651	21.80933	120.0873	0.009339842	0.6731224	40.44256	17.41588	0.251099029	low
TCGA-AX-A3FT	0.016438356	0	139.2716	1.23533	51.9604	4.758819	45.32491	83.33454	0.008023424	1.567008	0.0687731	24.1789	0.69866078	low
TCGA-BS-A0UA	9.575342466	0	191.1086	1.220318	68.19552	0.8910617	19.66489	79.60101	0	1.749042	21.35857	9.24444	0.185179922	low
TCGA-D1-A16J	2.493150685	0	33.39198	1.361734	69.59459	1.386094	7.145353	63.61086	0.03348241	2.882798	0.1490171	58.60899	0.653999261	low
TCGA-BS-A0TA	2.02739726	1	267.4428	1.512594	73.95224	3.427566	19.87475	108.1962	0.07060132	2.393608	2.446833	23.26708	0.30431998	low
TCGA-BG-A3PP	1.865753425	0	352.3464	0.186961	39.76547	0.1107233	25.83493	153.3634	0.01838805	0.7334269	1.106328	12.92776	0.747531854	low
TCGA-A5-A0GN	5.043835616	0	211.7961	0.6916943	36.74383	0.9899624	17.63957	104.725	0	1.883812	5.453663	18.87775	0.511843836	low
TCGA-BS-A0UM	7.243835616	0	233.161	1.976353	51.74088	0.6668835	20.00496	147.4558	0	1.140258	18.29759	19.31422	0.096677452	low
TCGA-A5-A0GU	2.356164384	0	353.2243	0.25619	46.26265	4.248229	15.79128	118.0852	0.02713509	0.7240295	49.10547	14.95841	0.166524684	low
TCGA-BG-A0MT	1.764383562	0	542.8269	0.2398992	50.99267	0.4475351	19.2714	157.0015	0.04954874	1.063115	6.337966	13.45912	0.404395704	low
TCGA-D1-A16E	3.065753425	0	140.0318	0.2493947	67.48123	1.120044	15.1111	104.7041	0.01430832	0.7005866	6.733646	19.36454	0.832012756	low
TCGA-PG-A6IB	1.287671233	0	180.7494	1.095764	77.70493	0.4991847	38.70396	136.0898	0	0.8141032	0.1421173	3.099624	0.524256615	low
TCGA-A5-A3LO	2.126027397	0	253.2031	0.1181076	66.30398	2.212729	39.3796	135.8388	0.006254854	0.6899454	21.80429	13.91206	0.78932094	low
TCGA-DI-A2QT	1.032876712	1	529.2325	0.1425527	72.16143	0.05372402	31.51711	83.5378	0.008922064	1.467641	0.0397086	21.19881	0.651181154	low
TCGA-D1-A16R	0.057534247	0	201.8608	0.350838	56.9153	0.4605691	12.24441	60.55545	0.06441069	1.005488	15.61803	21.02109	0.442926395	low
TCGA-AP-A0LL	6.997260274	0	59.22289	0.2546796	47.11969	0.06598723	7.949785	24.85056	0.2630074	0.4762851	3.703106	16.38957	0.733556135	low
TCGA-D1-A165	0.054794521	0	239.2741	0	40.92931	2.296659	15.21314	110.5493	0	0.6706044	58.37778	14.95318	0.193857545	low
TCGA-2E-A9G8	3.421917808	0	431.6784	0.7445395	33.06885	0.7027416	15.72047	231.6	0.03661359	2.563204	0.4103994	18.38454	0.527128823	low
TCGA-A5-AB3J	0.901369863	0	200.5628	0.2438769	36.42918	0.3561522	41.00067	74.27003	0.007631864	4.759215	43.39023	9.877585	0.572591345	low
TCGA-A5-A0R9	2.052054795	0	341.5127	0.1857936	51.58862	0.6876991	14.53373	71.90645	0.03654645	0.5881042	11.05444	20.29248	0.425304556	low
TCGA-AX-A1CC	2.15890411	0	84.3872	1.580645	43.51266	2.474689	29.00594	109.5331	0.04630726	5.713007	9.671219	10.80282	0.526119982	low
TCGA-AX-A06J	2.501369863	0	55.20866	0.6702197	62.19248	0.2058113	5.352341	80.74307	0.03417952	0.1457306	3.563543	34.98003	0.581959231	low
TCGA-AP-A5FX	3.010958904	1	170.0358	0.863575	53.10118	1.246615	16.20784	155.6678	0.01061682	2.499894	1.583794	7.599898	0.61411692	low
TCGA-EO-A22Y	4.293150685	0	223.2646	0.1725734	52.49252	15.97766	21.39164	179.6105	0.01584145	0.5882772	37.12955	25.60331	0.688508201	low
TCGA-FI-A2F4	6.109589041	0	359.4881	0.9206104	55.77518	1.174298	13.61229	184.5389	0.04875454	0.6884427	37.35665	14.12628	0.123733458	low
TCGA-D1-A162	3.136986301	0	255.3676	0.2024603	61.74913	2.622863	17.9187	164.5682	0	2.520991	47.27925	9.242844	0.337930338	low
TCGA-AX-A05Y	7.353424658	0	188.9145	0	58.59733	1.261706	7.5027	107.0105	0.08111002	0.1338687	13.59279	22.74504	0.684841981	low
TCGA-BK-A6W3	0.835616438	0	263.4104	0.3226756	47.99977	0.8008474	26.64649	104.4608	0	1.175535	20.76961	14.97386	0.459906994	low
TCGA-AX-A1C4	1.106849315	0	206.6445	0.489468	58.77	0.7820609	25.97579	99.58799	0	0.2085656	1.469687	21.5154	0.689874755	low
TCGA-D1-A1NZ	1.501369863	0	177.4493	0.8410717	75.2314	1.177951	14.65866	161.4084	0.06259993	0.6887903	35.19486	20.85523	0.236005742	low
TCGA-AP-A0LO	2.783561644	1	181.7076	0.2189137	41.93616	10.69178	30.6815	135.1193	0	0.5026786	26.64144	22.72728	0.781246607	low
TCGA-B5-A11H	7.361643836	0	244.3987	1.068407	71.57916	3.051208	22.81086	61.31567	0.01634582	1.362394	0.2371074	10.55172	0.354385877	low
TCGA-B5-A11J	4.536986301	0	243.6879	0.1073253	54.06062	1.134561	15.90847	113.3478	0.05911186	1.638222	20.7154	33.31783	0.718004938	low
TCGA-BG-A0VW	1.361643836	0	163.7986	0.5872189	56.54793	3.076768	9.946106	79.12144	0.06738006	0.5745744	7.756212	17.54907	0.457954549	low
TCGA-BG-A0MU	1.690410959	0	374.0307	0.06898068	68.35113	0.8340654	16.16502	69.42809	0	0.5922171	19.18447	6.627126	0.328017795	low
TCGA-EO-A3L0	2.073972603	0	256.5743	0.2248477	44.71126	4.317211	17.4582	134.6365	0	0.513223	10.31282	22.24818	0.685111297	low
TCGA-BK-A13C	2.082191781	0	185.4812	0.02581287	36.81627	0.05350473	18.76836	166.5493	0	0.4546269	71.50596	17.80416	0.173486983	low
TCGA-A5-A0R7	1.465753425	0	122.4023	0.487194	43.76797	0.757389	17.7895	71.61181	0.01524621	1.518181	7.996824	17.90541	0.632443799	low
